# Supplementary material for: Tenogenic Contribution to Skeletal Muscle Regeneration: The Secretome of Scleraxis Overexpressing Mesenchymal Stem Cells Enhances Myogenic Differentiation In Vitro
Source: Int J Mol Sci. 2020 Mar 13;21(6):1965. doi: 10.3390/ijms21061965 (PMC7139530; doi:10.3390/ijms21061965)
Supplement: Supplementary file 1 [file ijms-21-01965-s001.zip]

Archive with 2 entries (2 files):
- Strenzke_IJMS_2020-02_Table.S1.xlsx
- Strenzke_IJMS_2020-02_Table.S2.xlsx
