# Supplementary material for: Tenogenic Contribution to Skeletal Muscle Regeneration: The Secretome of Scleraxis Overexpressing Mesenchymal Stem Cells Enhances Myogenic Differentiation In Vitro
Source: Int J Mol Sci. 2020 Mar 13;21(6):1965. doi: 10.3390/ijms21061965 (PMC7139530; doi:10.3390/ijms21061965)
Supplement: Supplementary file 1 [file ijms-21-01965-s001.zip › Strenzke_IJMS_2020-02_Table.S1.xlsx]

## Sheet: Signficant Upregulated Genes
Ensemble-ID	Gene Symbol	baseMean	log2FoldChange	lfcSE	stat	p-value	p-adj
ENSG00000166006	KCNC2	152.566	10.8071	1.21607	8.88691	6.28321e-19	1.3178e-16
ENSG00000120594	PLXDC2	238.389	10.4885	1.25309	8.37009	5.75762e-17	9.36904e-15
ENSG00000114923	SLC4A3	31.3792	8.52452	1.26784	6.72368	1.77188e-11	1.3014e-09
ENSG00000251095	AC097478.1	26.9125	8.30832	1.34644	6.1706	6.80303e-10	4.08962e-08
ENSG00000182463	TSHZ2	25.9371	8.24918	1.28147	6.43729	1.21625e-10	8.14114e-09
ENSG00000203650	LINC01285	84.9516	8.10622	1.08678	7.45895	8.72138e-14	9.57121e-12
ENSG00000260428	SCX	465.554	7.93925	1.04161	7.62208	2.49621e-14	3.0399e-12
ENSG00000268119	AC010615.2	17.5293	7.69005	1.33406	5.76441	8.19462e-09	4.05989e-07
ENSG00000178222	RNF212	92.6462	7.65336	0.910706	8.40376	4.32405e-17	7.22308e-15
ENSG00000005421	PON1	15.2022	7.47492	1.40494	5.32047	1.03502e-07	4.06174e-06
ENSG00000145416	MARCH1	107.604	7.44024	0.812998	9.1516	5.60948e-20	1.26053e-17
ENSG00000284668	AL805961.1	28.5321	7.42259	1.30253	5.69859	1.20804e-08	5.75834e-07
ENSG00000138823	MTTP	14.5599	7.42236	1.38863	5.3451	9.03694e-08	3.59119e-06
ENSG00000125878	TCF15	13.3766	7.29644	1.33826	5.45217	4.97601e-08	2.10128e-06
ENSG00000044524	EPHA3	321.455	7.20505	0.599437	12.0197	2.79987e-33	1.51001e-30
ENSG00000184828	ZBTB7C	43.5487	7.1181	1.19056	5.97876	2.24842e-09	1.24097e-07
ENSG00000253802	AC105999.2	63.8113	7.10224	0.939951	7.55597	4.15756e-14	4.75625e-12
ENSG00000188290	HES4	10.757	6.97643	1.40777	4.95566	7.20855e-07	2.36515e-05
ENSG00000158859	ADAMTS4	20.5876	6.94236	1.2968	5.35347	8.62829e-08	3.45059e-06
ENSG00000206066	IGLL3P	9.95063	6.87113	1.42932	4.80729	1.52991e-06	4.58389e-05
ENSG00000275216	AL161431.1	9.83669	6.84591	1.47359	4.64573	3.38882e-06	9.39315e-05
ENSG00000162433	AK4	267.527	6.83322	0.505286	13.5235	1.13679e-41	1.12937e-38
ENSG00000167861	HID1	19.0925	6.83061	1.37247	4.97686	6.46239e-07	2.1552e-05
ENSG00000187244	BCAM	9.50192	6.79997	1.4118	4.81651	1.46091e-06	4.40514e-05
ENSG00000170962	PDGFD	51.6545	6.79977	0.930556	7.30721	2.72742e-13	2.76789e-11
ENSG00000197585	AC068051.1	9.39239	6.78859	1.40073	4.84646	1.25685e-06	3.84509e-05
ENSG00000281406	BLACAT1	9.25193	6.76886	1.43367	4.72136	2.3427e-06	6.71028e-05
ENSG00000271860	AL589740.1	8.81581	6.70153	1.53876	4.35516	1.32971e-05	0.000308729
ENSG00000198400	NTRK1	8.84754	6.69387	1.4951	4.4772	7.56279e-06	0.000191875
ENSG00000196620	UGT2B15	8.80886	6.69361	1.40479	4.76484	1.88999e-06	5.52252e-05
ENSG00000124143	ARHGAP40	8.73683	6.67669	1.47328	4.53187	5.84648e-06	0.000154347
ENSG00000134762	DSC3	8.35191	6.6157	1.46898	4.50362	6.68065e-06	0.000172982
ENSG00000267313	AC021504.1	8.29247	6.6098	1.46928	4.49868	6.8378e-06	0.000176085
ENSG00000265485	LINC01915	29.5502	6.55384	1.17874	5.56002	2.69747e-08	1.19595e-06
ENSG00000133401	PDZD2	71.7672	6.53541	0.738702	8.84716	8.97743e-19	1.82213e-16
ENSG00000169126	ARMC4	7.76882	6.51207	1.43573	4.53571	5.74096e-06	0.000151774
ENSG00000179277	MEIS3P1	15.1742	6.49528	1.36259	4.76687	1.87112e-06	5.48435e-05
ENSG00000242828	AC068756.1	14.9834	6.48619	1.32689	4.88827	1.01726e-06	3.23262e-05
ENSG00000231638	LUARIS	7.66585	6.48525	1.55425	4.1726	3.01147e-05	0.00062881
ENSG00000133110	POSTN	7114.67	6.47568	0.434429	14.9062	3.0038e-50	5.66998e-47
ENSG00000169031	COL4A3	14.7147	6.45495	1.33416	4.83822	1.31007e-06	3.97572e-05
ENSG00000152402	GUCY1A2	7.44432	6.44319	1.68944	3.8138	0.000136846	0.00233131
ENSG00000076716	GPC4	256.041	6.41853	0.444211	14.4493	2.53342e-47	4.34735e-44
ENSG00000152078	TMEM56	26.3853	6.39669	1.12425	5.68972	1.27247e-08	5.97489e-07
ENSG00000164708	PGAM2	13.6919	6.35647	1.44952	4.38522	1.15868e-05	0.000274076
ENSG00000010310	GIPR	6.91373	6.34288	1.5581	4.0709	4.68313e-05	0.000934076
ENSG00000228636	AL157401.1	6.82535	6.33285	1.59296	3.97553	7.0223e-05	0.00131501
ENSG00000145794	MEGF10	24.7541	6.3158	1.12966	5.5909	2.2589e-08	1.01764e-06
ENSG00000258807	AL359237.1	6.78295	6.3112	1.56977	4.02047	5.80817e-05	0.00111987
ENSG00000226023	CT47A6	6.72394	6.30773	1.49012	4.23303	2.30566e-05	0.000499824
ENSG00000136160	EDNRB	47.7716	6.27548	0.884621	7.09397	1.30314e-12	1.19991e-10
ENSG00000149573	MPZL2	582.814	6.25393	0.462709	13.5159	1.25986e-41	1.18905e-38
ENSG00000260062	GOLGA2P11	6.40062	6.22653	1.52895	4.07243	4.65248e-05	0.000931285
ENSG00000235782	AL031429.1	6.219	6.18259	1.62984	3.79338	0.000148613	0.00250019
ENSG00000170231	FABP6	5.84964	6.1073	1.52418	4.00694	6.15104e-05	0.00117875
ENSG00000181444	ZNF467	5.79429	6.09384	1.61078	3.78317	0.000154841	0.0025901
ENSG00000145287	PLAC8	413.236	6.0791	0.493208	12.3256	6.59232e-35	4.01409e-32
ENSG00000261364	AC063923.2	11.3431	6.07737	1.36077	4.46614	7.96447e-06	0.000200717
ENSG00000205358	MT1H	5.57232	6.02917	1.52641	3.94989	7.8186e-05	0.00144339
ENSG00000225087	AL583808.1	5.42288	6.00023	1.58118	3.79478	0.000147774	0.00248829
ENSG00000114200	BCHE	372.061	5.99655	0.502665	11.9295	8.30638e-33	4.12608e-30
ENSG00000140600	SH3GL3	10.7505	5.99513	1.4633	4.097	4.18535e-05	0.000845232
ENSG00000205628	LINC01446	10.6925	5.99305	1.39623	4.29231	1.76822e-05	0.00039382
ENSG00000114013	CD86	19.9903	5.98733	1.19129	5.02591	5.01038e-07	1.70407e-05
ENSG00000163235	TGFA	1167.32	5.98378	0.388326	15.4092	1.42056e-53	5.36291e-50
ENSG00000081985	IL12RB2	19.7449	5.96759	1.16532	5.12099	3.03936e-07	1.08657e-05
ENSG00000206532	AC117402.1	268.676	5.94779	0.390461	15.2327	2.14473e-52	5.78343e-49
ENSG00000197872	FAM49A	103.04	5.89855	0.601664	9.80373	1.08507e-22	3.05699e-20
ENSG00000268621	IGFL2-AS1	36.8392	5.89242	0.851968	6.91625	4.63744e-12	3.70916e-10
ENSG00000251381	LINC00958	74.2304	5.88628	0.63071	9.33278	1.03127e-20	2.46408e-18
ENSG00000204091	TDRG1	4.95458	5.86256	1.54941	3.78372	0.000154499	0.00258769
ENSG00000233379	AL139002.1	4.93952	5.85871	1.55233	3.77414	0.000160559	0.00266748
ENSG00000243810	AL121721.1	4.92972	5.85647	1.55882	3.75698	0.000171979	0.00281063
ENSG00000132932	ATP8A2	101.099	5.85543	0.600198	9.75582	1.74186e-22	4.8352e-20
ENSG00000259929	AC010601.1	4.84952	5.83581	1.56764	3.72267	0.000197126	0.00312948
ENSG00000183098	GPC6	598.88	5.83575	0.382442	15.2592	1.43098e-52	4.50187e-49
ENSG00000128713	HOXD11	45.0462	5.8316	0.760587	7.66723	1.75744e-14	2.1682e-12
ENSG00000214145	LINC00887	4.78883	5.81315	1.56579	3.7126	0.000205143	0.0032404
ENSG00000159339	PADI4	17.6061	5.80312	1.16678	4.97364	6.57084e-07	2.18365e-05
ENSG00000254511	AP002802.1	4.74364	5.80117	1.5649	3.70705	0.000209691	0.0032957
ENSG00000176907	TCIM	544.065	5.79715	1.00406	5.7737	7.75487e-09	3.86229e-07
ENSG00000121410	A1BG	4.7225	5.78975	1.73196	3.34289	0.000829121	0.0102161
ENSG00000182050	MGAT4C	51.2759	5.7882	0.772301	7.49475	6.64262e-14	7.4193e-12
ENSG00000133561	GIMAP6	4.68866	5.78669	1.57557	3.67275	0.000239954	0.00367048
ENSG00000047936	ROS1	250.604	5.7774	0.529612	10.9087	1.04696e-27	3.95247e-25
ENSG00000151778	SERP2	4.59259	5.75322	1.61338	3.56595	0.000362547	0.00518049
ENSG00000241684	ADAMTS9-AS2	4.56203	5.738	1.61358	3.55607	0.00037645	0.00533474
ENSG00000253665	AC022733.1	4.49725	5.72031	1.63111	3.50702	0.000453159	0.0062175
ENSG00000115423	DNAH6	4.45696	5.70838	1.58748	3.59587	0.000323313	0.00472839
ENSG00000139865	TTC6	4.42238	5.70449	1.70639	3.34302	0.000828712	0.0102161
ENSG00000238113	LINC01410	4.41178	5.6955	1.60748	3.54313	0.000395405	0.00555332
ENSG00000223414	LINC00473	73.2579	5.67311	0.711903	7.96894	1.60041e-15	2.23772e-13
ENSG00000105668	UPK1A	4.33603	5.66618	1.61592	3.50647	0.000454087	0.00622013
ENSG00000076344	RGS11	4.28186	5.65816	1.62953	3.47227	0.000516079	0.00693345
ENSG00000131127	ZNF141	8.48015	5.6515	1.41729	3.98754	6.67606e-05	0.00126357
ENSG00000183828	NUDT14	4.23667	5.64418	1.66389	3.39216	0.000693431	0.00875532
ENSG00000141639	MAPK4	4.25539	5.63641	1.70448	3.30682	0.000943613	0.0112661
ENSG00000135838	NPL	8.36976	5.63091	1.41303	3.98498	6.7486e-05	0.00127387
ENSG00000093072	ADA2	260.092	5.62571	0.511635	10.9956	4.0142e-28	1.54637e-25
ENSG00000132749	TESMIN	4.17072	5.61681	1.70129	3.3015	0.000961684	0.0114312
ENSG00000183251	OR51B4	125.153	5.61561	0.587077	9.56536	1.11812e-21	2.89118e-19
ENSG00000162817	C1orf115	15.4891	5.60614	1.19833	4.67828	2.89289e-06	8.15018e-05
ENSG00000137841	PLCB2	4.10024	5.58807	1.61717	3.45546	0.000549355	0.00727829
ENSG00000146938	NLGN4X	194.968	5.57199	0.399837	13.9356	3.84697e-44	6.05129e-41
ENSG00000269001	AC092070.2	4.01514	5.56191	1.62548	3.4217	0.000622309	0.00806779
ENSG00000242781	LINC02050	3.99598	5.55966	1.92021	2.89534	0.0037875	0.033549
ENSG00000268895	A1BG-AS1	22.1771	5.55454	0.975454	5.69431	1.2387e-08	5.84541e-07
ENSG00000253357	AC008708.1	7.82518	5.52829	1.429	3.86863	0.000109446	0.00190231
ENSG00000196335	STK31	14.6485	5.5267	1.28762	4.29219	1.76923e-05	0.00039382
ENSG00000082293	COL19A1	28.8885	5.52633	0.888102	6.22263	4.88881e-10	3.05636e-08
ENSG00000205809	KLRC2	7.80968	5.52584	1.43448	3.85215	0.000117085	0.00202389
ENSG00000135346	CGA	324.366	5.52538	0.529055	10.4439	1.56304e-25	5.46368e-23
ENSG00000120162	MOB3B	233.995	5.47944	1.02169	5.36312	8.17974e-08	3.29916e-06
ENSG00000167646	DNAAF3	7.48557	5.4731	1.54733	3.53711	0.000404527	0.00564781
ENSG00000169248	CXCL11	46.78	5.4663	1.40811	3.88202	0.000103591	0.00181559
ENSG00000142677	IL22RA1	3.73906	5.46352	1.70767	3.19941	0.0013771	0.0151924
ENSG00000250874	AC010595.1	3.73416	5.46211	1.70115	3.21083	0.00132351	0.0147227
ENSG00000173898	SPTBN2	3.7191	5.45676	1.71516	3.18149	0.0014652	0.0159041
ENSG00000152315	KCNK13	3.74761	5.45104	1.7672	3.08457	0.00203846	0.0207093
ENSG00000284656	AL645937.2	3.70323	5.44298	1.6968	3.20779	0.00133758	0.0148371
ENSG00000243797	AC004917.1	3.71258	5.43826	1.73211	3.13967	0.00169139	0.0178429
ENSG00000205181	LINC00654	7.33327	5.43619	1.45129	3.74578	0.000179837	0.00290883
ENSG00000235218	AC092638.2	3.65841	5.42814	1.66243	3.26518	0.00109395	0.0125835
ENSG00000137942	FNBP1L	106.76	5.4185	0.487047	11.1252	9.45769e-29	3.79837e-26
ENSG00000268049	AC012313.2	3.64781	5.41615	1.74399	3.10561	0.00189889	0.0194908
ENSG00000225826	LINC00626	95.303	5.40938	0.56936	9.50081	2.08269e-21	5.24172e-19
ENSG00000225173	AL662890.1	3.61279	5.40355	1.71396	3.15266	0.00161787	0.0171567
ENSG00000135378	PRRG4	112.551	5.38188	0.661406	8.13704	4.05059e-16	6.02038e-14
ENSG00000196208	GREB1	7.0474	5.38064	1.46457	3.67388	0.000238898	0.0036594
ENSG00000145358	DDIT4L	113.292	5.36501	1.27188	4.21818	2.46278e-05	0.000528867
ENSG00000228742	LINC02577	6.91807	5.35639	1.46351	3.65997	0.000252245	0.0038344
ENSG00000123977	DAW1	6.94621	5.35442	1.62969	3.28554	0.00101785	0.0119335
ENSG00000110195	FOLR1	12.4201	5.33661	1.31906	4.04577	5.21506e-05	0.00102328
ENSG00000196932	TMEM26	12.644	5.3335	1.20544	4.42454	9.66495e-06	0.000235401
ENSG00000230159	BX119904.2	69.4316	5.33253	0.62893	8.47874	2.2765e-17	4.016e-15
ENSG00000249815	AC004704.1	12.8075	5.32959	1.20429	4.42549	9.62243e-06	0.000234668
ENSG00000165633	VSTM4	192.904	5.24646	0.384624	13.6405	2.30008e-42	2.89442e-39
ENSG00000146530	VWDE	3.22105	5.23969	1.76133	2.97486	0.00293125	0.027422
ENSG00000148288	GBGT1	6.37446	5.23115	1.54423	3.38754	0.000705216	0.00886853
ENSG00000196565	HBG2	29.2383	5.20316	0.814029	6.39186	1.63878e-10	1.0816e-08
ENSG00000202474	RNA5SP283	3.1148	5.18683	1.81046	2.86493	0.00417106	0.0361492
ENSG00000237166	LINC01792	6.2022	5.18303	1.62251	3.19445	0.00140096	0.0153715
ENSG00000167355	OR51B5	243.781	5.17798	0.577797	8.96158	3.20054e-19	6.78802e-17
ENSG00000177494	ZBED2	22.9817	5.17579	0.891782	5.80387	6.48e-09	3.27926e-07
ENSG00000144476	ACKR3	190.563	5.17521	0.41416	12.4957	7.88287e-36	5.72297e-33
ENSG00000254101	LINC02055	35.6355	5.17274	1.54953	3.33827	0.000843033	0.0103131
ENSG00000226203	LINC01733	6.11419	5.17256	1.47903	3.49727	0.000470039	0.00638766
ENSG00000128645	HOXD1	3.07488	5.17003	1.75602	2.94417	0.00323821	0.0295863
ENSG00000163694	RBM47	34.0885	5.15082	0.78183	6.58816	4.45303e-11	3.12474e-09
ENSG00000231551	AC245100.4	6.02258	5.14272	1.56053	3.29549	0.000982516	0.0116495
ENSG00000196329	GIMAP5	11.3233	5.13756	1.28353	4.00269	6.26268e-05	0.00119893
ENSG00000229876	CASC20	11.2646	5.13722	1.22449	4.19539	2.72407e-05	0.000581669
ENSG00000153303	FRMD1	2.96901	5.11555	1.82879	2.79723	0.00515431	0.0423749
ENSG00000162894	FCMR	71.5604	5.11263	0.608136	8.40705	4.20451e-17	7.14994e-15
ENSG00000073350	LLGL2	2.9348	5.11175	1.77396	2.88155	0.00395727	0.0346785
ENSG00000163814	CDCP1	1580.54	5.09375	0.462407	11.0157	3.20968e-28	1.26221e-25
ENSG00000227279	AC110015.1	2.87982	5.0878	1.81991	2.79564	0.00517974	0.0425099
ENSG00000100985	MMP9	274.865	5.07469	0.999408	5.0777	3.82036e-07	1.3379e-05
ENSG00000268658	LINC00664	2.82893	5.054	1.79313	2.81854	0.00482421	0.0403107
ENSG00000081052	COL4A4	80.1587	5.05383	0.562258	8.98845	2.50744e-19	5.44028e-17
ENSG00000187260	WDR86	10.5972	5.03042	1.40465	3.58127	0.000341933	0.0049345
ENSG00000167306	MYO5B	5.53497	5.02675	1.57852	3.18446	0.00145022	0.0157687
ENSG00000274020	LINC01138	83.594	5.02473	0.506846	9.91373	3.62838e-23	1.07015e-20
ENSG00000128710	HOXD10	139.387	5.01746	0.414189	12.1139	8.91021e-34	4.94674e-31
ENSG00000169891	REPS2	177.929	5.01339	0.575575	8.71022	3.03292e-18	5.78278e-16
ENSG00000160588	MPZL3	140.375	4.9738	0.393624	12.6359	1.33855e-36	1.09854e-33
ENSG00000164393	ADGRF2	2.66318	4.96627	1.80052	2.75825	0.0058112	0.0463892
ENSG00000167286	CD3D	311.887	4.9241	0.32927	14.9546	1.45423e-50	3.05001e-47
ENSG00000130768	SMPDL3B	9.79738	4.92301	1.29595	3.79877	0.000145413	0.00245292
ENSG00000167850	CD300C	13.8312	4.85906	1.08487	4.47894	7.5015e-06	0.000190577
ENSG00000170430	MGMT	58.7755	4.85377	0.621119	7.81456	5.51565e-15	7.43667e-13
ENSG00000111181	SLC6A12	8.74761	4.81977	1.44419	3.33736	0.000845795	0.0103402
ENSG00000161249	DMKN	26.3403	4.79877	0.836864	5.73423	9.79578e-09	4.82781e-07
ENSG00000204740	MALRD1	21.9738	4.7925	0.888415	5.39444	6.87376e-08	2.82036e-06
ENSG00000124260	MAGEA10	251.221	4.76696	0.350108	13.6157	3.23048e-42	3.58697e-39
ENSG00000270885	RASL10B	17.3307	4.75505	1.0312	4.61118	4.00383e-06	0.000108743
ENSG00000166145	SPINT1	13.2552	4.75034	1.3058	3.63788	0.000274888	0.00412463
ENSG00000277247	AC083809.1	87.2186	4.74983	0.509619	9.32036	1.15945e-20	2.73572e-18
ENSG00000054690	PLEKHH1	29.585	4.71674	0.759386	6.21126	5.25624e-10	3.26371e-08
ENSG00000123999	INHA	12.6124	4.71148	1.0852	4.34158	1.41459e-05	0.000326828
ENSG00000225255	LINC01297	11.7228	4.62999	1.0707	4.32426	1.53046e-05	0.000348061
ENSG00000177098	SCN4B	35.1786	4.59935	0.716086	6.42291	1.33698e-10	8.91759e-09
ENSG00000101670	LIPG	123.342	4.59067	0.458511	10.0121	1.34833e-23	4.10502e-21
ENSG00000140398	NEIL1	11.6188	4.58914	1.07593	4.2653	1.99636e-05	0.00044074
ENSG00000254092	AC015468.3	15.7107	4.58863	1.03168	4.44771	8.67903e-06	0.000216129
ENSG00000087128	TMPRSS11E	11.6894	4.57981	1.18118	3.87731	0.000105617	0.00184425
ENSG00000259878	AC126323.3	7.86932	4.57178	1.62713	2.80972	0.00495842	0.0411588
ENSG00000163638	ADAMTS9	19.4533	4.56257	0.979213	4.65942	3.17101e-06	8.8283e-05
ENSG00000250771	AC106865.1	7.29705	4.54946	1.44016	3.15899	0.00158315	0.0168643
ENSG00000278530	CHMP1B2P	37.6676	4.54294	0.613346	7.40683	1.29359e-13	1.37954e-11
ENSG00000106538	RARRES2	427.469	4.54264	0.482019	9.42419	4.33431e-21	1.06253e-18
ENSG00000180537	RNF182	169.987	4.54205	0.351304	12.9291	3.08324e-38	2.64542e-35
ENSG00000136696	IL36B	315.318	4.52136	1.35384	3.33965	0.000838835	0.0102878
ENSG00000110660	SLC35F2	114.146	4.51766	0.439902	10.2697	9.65011e-25	3.19571e-22
ENSG00000126860	EVI2A	25.7473	4.51506	0.816107	5.53244	3.15813e-08	1.37357e-06
ENSG00000228160	AL158069.1	21.5635	4.50266	0.800345	5.62589	1.84552e-08	8.49659e-07
ENSG00000225720	AL031846.1	3.92608	4.50118	1.60129	2.81096	0.00493933	0.0410907
ENSG00000160593	JAML	10.9886	4.48487	1.14539	3.91559	9.01832e-05	0.00161656
ENSG00000115109	EPB41L5	152.624	4.48411	0.375506	11.9415	7.19197e-33	3.66907e-30
ENSG00000258168	AC025569.1	183.555	4.47126	0.398241	11.2275	2.98719e-29	1.2815e-26
ENSG00000187098	MITF	252.275	4.45177	0.397444	11.201	4.03228e-29	1.69141e-26
ENSG00000167851	CD300A	7.08777	4.43672	1.32327	3.35285	0.00079985	0.00993941
ENSG00000139269	INHBE	17.848	4.43567	0.938935	4.72415	2.31077e-06	6.63899e-05
ENSG00000163395	IGFN1	10.5079	4.43533	1.1281	3.93167	8.43572e-05	0.00153551
ENSG00000235111	Z97192.3	7.05969	4.43248	1.37161	3.2316	0.00123101	0.0138669
ENSG00000114812	VIPR1	41.9123	4.4232	0.73367	6.02886	1.65116e-09	9.35954e-08
ENSG00000113749	HRH2	7.06663	4.41842	1.4399	3.06856	0.0021509	0.0216348
ENSG00000136352	NKX2-1	23.8763	4.41256	0.774446	5.6977	1.21434e-08	5.75927e-07
ENSG00000229492	FO681548.1	6.88706	4.39366	1.31527	3.34049	0.000836304	0.0102774
ENSG00000183032	SLC25A21	10.2164	4.37153	1.21915	3.58573	0.00033614	0.00486579
ENSG00000166482	MFAP4	71.0291	4.37133	0.539709	8.09941	5.52278e-16	8.01907e-14
ENSG00000027869	SH2D2A	104.179	4.36828	0.526889	8.29069	1.12591e-16	1.78594e-14
ENSG00000077420	APBB1IP	145.401	4.36401	0.364289	11.9795	4.54873e-33	2.38505e-30
ENSG00000101187	SLCO4A1	107.498	4.35357	0.649382	6.70418	2.02536e-11	1.46478e-09
ENSG00000132446	FTHL17	13.1144	4.34918	0.988974	4.39767	1.0942e-05	0.000261115
ENSG00000050628	PTGER3	6.68542	4.34113	1.39464	3.11273	0.00185367	0.0191201
ENSG00000112414	ADGRG6	238.015	4.32546	0.319071	13.5564	7.25818e-42	7.61142e-39
ENSG00000099282	TSPAN15	48.1941	4.32301	0.684784	6.31295	2.7377e-10	1.76713e-08
ENSG00000113532	ST8SIA4	325.551	4.31943	0.348785	12.3842	3.18138e-35	2.00173e-32
ENSG00000231205	ZNF826P	42.2378	4.31056	0.598428	7.20313	5.88455e-13	5.63841e-11
ENSG00000106565	TMEM176B	29.0818	4.30089	0.803538	5.35244	8.67748e-08	3.45808e-06
ENSG00000197013	ZNF429	15.3541	4.28974	0.96023	4.46741	7.91725e-06	0.000199794
ENSG00000178662	CSRNP3	24.7135	4.28617	0.8284	5.17403	2.29093e-07	8.3482e-06
ENSG00000109944	JHY	58.8663	4.2728	0.501746	8.51587	1.65348e-17	2.97249e-15
ENSG00000129514	FOXA1	49.9379	4.26567	0.552	7.72766	1.09539e-14	1.39929e-12
ENSG00000237440	ZNF737	18.6067	4.25915	0.786611	5.41456	6.1441e-08	2.54892e-06
ENSG00000265190	ANXA8	5.90196	4.24102	1.42799	2.96993	0.00297866	0.0278067
ENSG00000108375	RNF43	21.1728	4.22651	0.740905	5.70453	1.16666e-08	5.57516e-07
ENSG00000083454	P2RX5	15.1105	4.21059	0.863876	4.87406	1.09326e-06	3.44512e-05
ENSG00000105141	CASP14	15.3481	4.20967	0.981447	4.28925	1.79276e-05	0.000398119
ENSG00000059915	PSD	5.88958	4.19244	1.36553	3.07018	0.00213929	0.0215596
ENSG00000198807	PAX9	14.884	4.18605	0.859645	4.86952	1.11872e-06	3.5078e-05
ENSG00000103037	SETD6	46.0488	4.17867	0.562735	7.42566	1.12222e-13	1.20358e-11
ENSG00000182632	CCNYL2	51.3513	4.13086	0.49313	8.37682	5.43753e-17	8.92511e-15
ENSG00000141384	TAF4B	88.4338	4.12485	0.408019	10.1095	5.01526e-24	1.5778e-21
ENSG00000197134	ZNF257	11.0811	4.10757	1.09992	3.73444	0.000188134	0.00302231
ENSG00000186472	PCLO	283.688	4.10616	0.458174	8.962	3.18836e-19	6.78802e-17
ENSG00000149596	JPH2	19.3483	4.09911	0.80411	5.09769	3.43821e-07	1.21763e-05
ENSG00000099864	PALM	11.2194	4.09821	0.967435	4.23616	2.27374e-05	0.00049389
ENSG00000157570	TSPAN18	39.32	4.0938	0.657892	6.2226	4.88992e-10	3.05636e-08
ENSG00000229618	AC011287.1	36.2779	4.07566	0.632469	6.44405	1.16323e-10	7.84185e-09
ENSG00000136688	IL36G	50.5729	4.05574	1.39009	2.91762	0.00352719	0.0317347
ENSG00000198417	MT1F	5.34144	4.03715	1.37824	2.92921	0.00339829	0.0307463
ENSG00000268916	CSAG3	26.6573	4.0143	0.722498	5.55615	2.75795e-08	1.21633e-06
ENSG00000002746	HECW1	8.08922	4.01093	1.17881	3.40253	0.000667639	0.00849788
ENSG00000224294	PINCR	5.35467	4.01025	1.41052	2.8431	0.00446767	0.0380559
ENSG00000183762	KREMEN1	100.039	4.00366	0.516356	7.75368	8.9265e-15	1.16205e-12
ENSG00000197124	ZNF682	7.87603	4.00344	1.12325	3.56414	0.00036505	0.00520837
ENSG00000212916	MAP10	15.6716	3.99442	0.912822	4.3759	1.20932e-05	0.000284273
ENSG00000169067	ACTBL2	91.3686	3.99248	0.428436	9.31875	1.17724e-20	2.74341e-18
ENSG00000118640	VAMP8	110.366	3.99209	0.394386	10.1223	4.40043e-24	1.40784e-21
ENSG00000130762	ARHGEF16	29.2931	3.98966	0.672257	5.93472	2.94346e-09	1.58293e-07
ENSG00000111913	RIPOR2	13.2705	3.98567	0.981748	4.05977	4.91217e-05	0.000972949
ENSG00000103154	NECAB2	18.1224	3.98503	0.875508	4.55168	5.32189e-06	0.000141687
ENSG00000131721	RHOXF2	4.98204	3.98011	1.43602	2.77163	0.00557764	0.0450507
ENSG00000158352	SHROOM4	61.7119	3.97545	0.450872	8.81725	1.17305e-18	2.34199e-16
ENSG00000223756	TSSC2	79.6092	3.97468	0.402255	9.881	5.03301e-23	1.46159e-20
ENSG00000171487	NLRP5	5.21948	3.97103	1.37771	2.88235	0.00394724	0.0346388
ENSG00000234261	AL138720.1	5.10566	3.971	1.38944	2.85799	0.00426329	0.0366958
ENSG00000124102	PI3	7.91826	3.96666	1.32573	2.99206	0.00277104	0.0262845
ENSG00000165496	RPL10L	197.482	3.96658	0.316038	12.5509	3.92797e-36	2.96577e-33
ENSG00000196730	DAPK1	99.2258	3.96582	0.47772	8.30156	1.02757e-16	1.64376e-14
ENSG00000124440	HIF3A	7.88243	3.96578	1.29087	3.07218	0.00212504	0.0214275
ENSG00000224459	SLC25A34-AS1	15.6018	3.95338	0.942523	4.19446	2.73518e-05	0.000583382
ENSG00000166148	AVPR1A	57.2301	3.94304	0.629416	6.26461	3.73755e-10	2.38344e-08
ENSG00000040731	CDH10	34.7617	3.93305	0.720333	5.46005	4.75996e-08	2.03739e-06
ENSG00000147689	FAM83A	5.10791	3.9324	1.42745	2.75485	0.00587193	0.0467674
ENSG00000050165	DKK3	302.798	3.93179	0.298778	13.1596	1.49975e-39	1.34806e-36
ENSG00000104313	EYA1	7.21628	3.93096	1.26109	3.11711	0.00182633	0.0189208
ENSG00000141540	TTYH2	19.6453	3.92181	0.779952	5.02827	4.94928e-07	1.68633e-05
ENSG00000143772	ITPKB	36.9211	3.91463	0.630904	6.2048	5.47671e-10	3.38946e-08
ENSG00000147168	IL2RG	7.44846	3.91424	1.14618	3.41502	0.000637763	0.00825115
ENSG00000123500	COL10A1	17.4205	3.91131	0.901264	4.3398	1.42613e-05	0.00032909
ENSG00000147082	CCNB3	12.5314	3.90172	1.00688	3.87504	0.000106606	0.0018598
ENSG00000153233	PTPRR	59.4895	3.90124	0.477476	8.17056	3.06962e-16	4.63537e-14
ENSG00000151338	MIPOL1	22.1498	3.89531	0.700842	5.55804	2.72827e-08	1.20606e-06
ENSG00000086300	SNX10	134.654	3.89453	0.384286	10.1345	3.88523e-24	1.26444e-21
ENSG00000172915	NBEA	102.948	3.88159	0.564464	6.87659	6.13039e-12	4.80154e-10
ENSG00000073910	FRY	44.5504	3.88062	0.72818	5.3292	9.86479e-08	3.88949e-06
ENSG00000124731	TREM1	625.097	3.86375	1.15331	3.35014	0.0008077	0.0100178
ENSG00000162594	IL23R	111.381	3.85702	0.541455	7.12344	1.05265e-12	9.78809e-11
ENSG00000153246	PLA2R1	139.789	3.85495	0.629156	6.12717	8.94567e-10	5.24405e-08
ENSG00000188060	RAB42	26.676	3.84888	0.714465	5.38708	7.16114e-08	2.91952e-06
ENSG00000156453	PCDH1	14.0672	3.84053	0.91614	4.19208	2.76409e-05	0.000586386
ENSG00000078053	AMPH	46.5523	3.83842	0.558628	6.87115	6.36851e-12	4.96744e-10
ENSG00000267121	AC008105.3	16.9438	3.83723	0.856506	4.4801	7.46079e-06	0.000190054
ENSG00000169508	GPR183	169.981	3.82833	0.612549	6.24984	4.10876e-10	2.61135e-08
ENSG00000233005	AC018742.1	9.55456	3.82118	1.09401	3.49283	0.00047793	0.0064714
ENSG00000132170	PPARG	108.525	3.805	0.517424	7.35375	1.92721e-13	2.021e-11
ENSG00000138207	RBP4	25.5926	3.80214	0.64314	5.91184	3.38297e-09	1.78871e-07
ENSG00000081803	CADPS2	158.539	3.79648	0.442867	8.57252	1.01249e-17	1.85551e-15
ENSG00000168672	FAM84B	13.6437	3.79611	0.862733	4.4001	1.08203e-05	0.000259428
ENSG00000213279	Z97192.2	9.36234	3.79418	1.03757	3.65679	0.000255395	0.00387473
ENSG00000104140	RHOV	16.2534	3.78756	0.883696	4.28604	1.81889e-05	0.000403448
ENSG00000157782	CABP1	6.96456	3.78464	1.19393	3.1699	0.00152493	0.0163921
ENSG00000134545	KLRC1	11.5209	3.78284	0.955071	3.96079	7.47017e-05	0.00138923
ENSG00000174792	ODAPH	23.0228	3.77845	0.679143	5.56355	2.64345e-08	1.17683e-06
ENSG00000145934	TENM2	1012.82	3.7755	0.308282	12.2469	1.74539e-34	9.9836e-32
ENSG00000223511	AL683807.1	8.84979	3.77484	1.11852	3.37485	0.000738549	0.00926303
ENSG00000117266	CDK18	120.468	3.76978	0.400111	9.42184	4.43265e-21	1.0727e-18
ENSG00000137699	TRIM29	38.7266	3.76404	0.689573	5.45851	4.80158e-08	2.04943e-06
ENSG00000119862	LGALSL	17.8816	3.74845	0.754153	4.97042	6.68093e-07	2.20857e-05
ENSG00000225756	DBH-AS1	8.9309	3.73605	1.09462	3.41312	0.000642247	0.00826388
ENSG00000285212	AL009178.3	8.82826	3.73347	1.05692	3.53239	0.000411823	0.00573273
ENSG00000174749	FAM241A	83.7196	3.7241	0.410423	9.0738	1.14935e-19	2.55237e-17
ENSG00000260454	AL355607.2	149.938	3.72351	0.634301	5.87026	4.35115e-09	2.25638e-07
ENSG00000106772	PRUNE2	351.411	3.72172	0.387613	9.60162	7.86954e-22	2.06313e-19
ENSG00000189299	FOXR2	81.0744	3.71892	0.487849	7.62309	2.47681e-14	3.03587e-12
ENSG00000170412	GPRC5C	162.412	3.7156	0.440193	8.44084	3.15055e-17	5.50646e-15
ENSG00000109255	NMU	17.6786	3.71268	0.939211	3.95297	7.71863e-05	0.0014284
ENSG00000132938	MTUS2	15.6986	3.70982	0.98805	3.75469	0.000173554	0.00283078
ENSG00000154654	NCAM2	194.578	3.70909	0.418243	8.86828	7.42825e-19	1.52408e-16
ENSG00000154153	RETREG1	19.4721	3.7032	0.702815	5.2691	1.37091e-07	5.24896e-06
ENSG00000146700	SSC4D	14.6728	3.69301	0.834252	4.42673	9.56711e-06	0.000234227
ENSG00000107485	GATA3	72.3023	3.69164	0.438526	8.41829	3.82004e-17	6.55519e-15
ENSG00000183307	TMEM121B	10.3621	3.68668	1.00152	3.68107	0.000232253	0.00357586
ENSG00000242366	UGT1A8	19.0588	3.66541	0.8173	4.48478	7.29882e-06	0.000186937
ENSG00000173237	C11orf86	44.5282	3.6609	0.535368	6.83809	8.02543e-12	6.18319e-10
ENSG00000122176	FMOD	25.5686	3.63628	0.83864	4.33592	1.45151e-05	0.00033297
ENSG00000125848	FLRT3	14.4522	3.63566	0.816918	4.45045	8.56894e-06	0.000213952
ENSG00000079691	CARMIL1	119.636	3.62784	0.442046	8.20694	2.26895e-16	3.482e-14
ENSG00000218819	TDRD15	24.3502	3.6264	0.717036	5.05748	4.24828e-07	1.47139e-05
ENSG00000143603	KCNN3	49.5937	3.622	0.574304	6.30677	2.8492e-10	1.8293e-08
ENSG00000125538	IL1B	6553.7	3.60185	0.869559	4.14216	3.44052e-05	0.000706249
ENSG00000211950	IGHV1-24	7.89426	3.58106	1.07821	3.32132	0.00089593	0.010865
ENSG00000101004	NINL	8.20787	3.57668	1.21113	2.95317	0.00314524	0.028894
ENSG00000237978	KCNMB2-AS1	7.84907	3.57374	1.11234	3.21281	0.00131443	0.0146638
ENSG00000232759	AC002480.2	29.7165	3.57036	0.619273	5.76541	8.14587e-09	4.04635e-07
ENSG00000253943	KRT18P37	8.07182	3.56167	1.08284	3.2892	0.00100473	0.011832
ENSG00000105048	TNNT1	304.84	3.55582	0.40993	8.67421	4.16434e-18	7.86062e-16
ENSG00000137033	IL33	419.575	3.54927	0.515414	6.88626	5.72788e-12	4.50498e-10
ENSG00000174899	PQLC2L	37.7062	3.54848	0.585425	6.06137	1.34968e-09	7.76225e-08
ENSG00000198414	TATDN2P1	7.86762	3.54072	1.15941	3.05389	0.00225893	0.022513
ENSG00000258873	DUXA	9.91217	3.53535	0.972019	3.63712	0.000275706	0.00413034
ENSG00000170006	TMEM154	109.895	3.5336	0.457279	7.72746	1.09713e-14	1.39929e-12
ENSG00000175538	KCNE3	5.95873	3.52987	1.24647	2.8319	0.00462723	0.039045
ENSG00000184922	FMNL1	264.452	3.52751	0.341752	10.3219	5.61268e-25	1.89187e-22
ENSG00000180332	KCTD4	13.5387	3.5273	0.841802	4.19017	2.78745e-05	0.000589204
ENSG00000205325	AC005863.1	17.8105	3.51916	1.13758	3.09355	0.00197775	0.0201905
ENSG00000203326	ZNF525	7.60623	3.49012	1.09239	3.19493	0.00139863	0.015358
ENSG00000091482	SMPX	5.61847	3.4691	1.25256	2.76961	0.00561239	0.0452346
ENSG00000257893	LINC02404	87.8578	3.46578	0.498618	6.95076	3.63311e-12	3.02109e-10
ENSG00000154914	USP43	13.2483	3.4563	0.881859	3.91934	8.87921e-05	0.00159471
ENSG00000265933	LINC00668	11.2279	3.45552	0.957153	3.61021	0.000305955	0.00451893
ENSG00000138772	ANXA3	29.9947	3.45538	0.605715	5.70463	1.16599e-08	5.57516e-07
ENSG00000144331	ZNF385B	18.392	3.4492	0.841901	4.09692	4.18676e-05	0.000845232
ENSG00000130475	FCHO1	9.18475	3.4246	1.08007	3.17072	0.00152064	0.0163553
ENSG00000108176	DNAJC12	313.16	3.41811	0.462305	7.39363	1.42869e-13	1.51505e-11
ENSG00000117600	PLPPR4	105.767	3.41677	0.47479	7.19638	6.18327e-13	5.89471e-11
ENSG00000135636	DYSF	50.4919	3.40451	0.489124	6.96043	3.39227e-12	2.8333e-10
ENSG00000138185	ENTPD1	23.4619	3.39075	0.747298	4.53734	5.69671e-06	0.000150815
ENSG00000125657	TNFSF9	128.33	3.37013	0.476547	7.07198	1.52739e-12	1.38611e-10
ENSG00000142621	FHAD1	415.144	3.36994	0.271605	12.4075	2.3795e-35	1.54881e-32
ENSG00000234753	FOXP4-AS1	8.7689	3.3651	0.969219	3.47197	0.00051666	0.00693632
ENSG00000095587	TLL2	8.81743	3.35591	1.15069	2.91643	0.00354065	0.0318254
ENSG00000260761	AC106754.1	15.5124	3.34706	0.732781	4.56762	4.93296e-06	0.000132453
ENSG00000275004	ZNF280B	6.77896	3.33827	1.13414	2.94343	0.00324595	0.0295993
ENSG00000258125	AC025254.1	57.0184	3.3368	0.528483	6.31393	2.72033e-10	1.76457e-08
ENSG00000147614	ATP6V0D2	20.8799	3.33041	0.687649	4.84319	1.27772e-06	3.90264e-05
ENSG00000076641	PAG1	6.96136	3.32814	1.10724	3.0058	0.0026488	0.025354
ENSG00000282419	TEX13D	10.4714	3.32488	0.941612	3.53105	0.000413913	0.00575757
ENSG00000124134	KCNS1	13.9663	3.31594	1.09025	3.04145	0.00235445	0.0233262
ENSG00000169242	EFNA1	129.925	3.29251	0.362916	9.07237	1.16459e-19	2.55615e-17
ENSG00000127507	ADGRE2	30.0927	3.29249	0.673695	4.88721	1.02273e-06	3.23911e-05
ENSG00000267123	LINC02081	18.2051	3.29173	0.721098	4.56489	4.99761e-06	0.000133986
ENSG00000057294	PKP2	14.4051	3.29114	0.842799	3.90501	9.42211e-05	0.00167627
ENSG00000162409	PRKAA2	48.8539	3.274	0.473341	6.91679	4.61991e-12	3.70916e-10
ENSG00000164867	NOS3	16.0312	3.2588	0.786208	4.14495	3.39882e-05	0.000699631
ENSG00000111907	TPD52L1	629.397	3.25841	0.415139	7.84896	4.19518e-15	5.69699e-13
ENSG00000121361	KCNJ8	8.18097	3.24567	1.11467	2.91177	0.00359382	0.0322113
ENSG00000139144	PIK3C2G	273.302	3.23818	0.44802	7.22776	4.91022e-13	4.80235e-11
ENSG00000213988	ZNF90	11.5344	3.23754	0.900115	3.5968	0.000322152	0.00471756
ENSG00000168916	ZNF608	104.8	3.23104	0.417302	7.74268	9.73441e-15	1.25854e-12
ENSG00000143119	CD53	17.7015	3.22774	0.744067	4.33797	1.43808e-05	0.000331134
ENSG00000164266	SPINK1	28.9778	3.21628	0.591885	5.43396	5.51162e-08	2.29663e-06
ENSG00000105246	EBI3	110.299	3.20982	0.416364	7.70917	1.26642e-14	1.60436e-12
ENSG00000265096	C1QTNF1-AS1	6.18149	3.1954	1.1369	2.81063	0.00494449	0.0410974
ENSG00000232022	FAAHP1	23.1733	3.18783	0.828428	3.84804	0.000119066	0.00205251
ENSG00000151651	ADAM8	68.5365	3.16815	0.623401	5.08205	3.73385e-07	1.31493e-05
ENSG00000181333	HEPHL1	10.4553	3.16791	1.04341	3.03612	0.00239648	0.0236342
ENSG00000152580	IGSF10	52.4339	3.16159	0.452186	6.99178	2.71414e-12	2.3182e-10
ENSG00000136267	DGKB	71.2421	3.15952	0.544174	5.80608	6.39532e-09	3.24511e-07
ENSG00000185862	EVI2B	58.4908	3.15293	0.447806	7.04084	1.91082e-12	1.70941e-10
ENSG00000271503	CCL5	52.1384	3.15279	0.682721	4.61797	3.87508e-06	0.000105702
ENSG00000179772	FOXS1	22.3534	3.15195	0.840285	3.75106	0.000176092	0.00285314
ENSG00000242242	NECTIN3-AS1	16.5802	3.15171	0.715171	4.40694	1.04843e-05	0.000252747
ENSG00000272768	AC004854.2	14.8335	3.14095	0.914913	3.43306	0.000596819	0.00779226
ENSG00000129354	AP1M2	13.1266	3.13195	0.880462	3.55716	0.000374881	0.00531649
ENSG00000165795	NDRG2	63.5727	3.12994	0.539616	5.80032	6.6189e-09	3.33169e-07
ENSG00000184792	OSBP2	787.922	3.12986	1.02845	3.04327	0.00234022	0.0232128
ENSG00000233521	LINC01638	178.394	3.12844	0.618566	5.05758	4.24615e-07	1.47139e-05
ENSG00000189221	MAOA	195.315	3.12515	0.31272	9.99343	1.6285e-23	4.87929e-21
ENSG00000121966	CXCR4	13.9433	3.12416	0.889299	3.51306	0.000442981	0.00610344
ENSG00000101210	EEF1A2	16.7699	3.12274	0.865514	3.60796	0.000308617	0.00455114
ENSG00000250305	TRMT9B	13.6352	3.11603	0.790063	3.94403	8.01221e-05	0.00147016
ENSG00000124920	MYRF	132.65	3.11346	0.417471	7.4579	8.79111e-14	9.59197e-12
ENSG00000235944	ZNF815P	58.9202	3.10232	0.408178	7.60041	2.95189e-14	3.46633e-12
ENSG00000173638	SLC19A1	13.5613	3.08617	0.865237	3.56684	0.000361306	0.00516668
ENSG00000183943	PRKX	11.8482	3.08001	0.820909	3.75195	0.000175464	0.00284808
ENSG00000163435	ELF3	7.28279	3.07993	1.06706	2.88637	0.00389711	0.0343105
ENSG00000187764	SEMA4D	39.9118	3.07812	0.598877	5.13981	2.75013e-07	9.8691e-06
ENSG00000224189	HAGLR	40.8178	3.07805	0.51413	5.98691	2.13867e-09	1.18734e-07
ENSG00000163947	ARHGEF3	271.973	3.07169	0.503872	6.09617	1.08638e-09	6.30971e-08
ENSG00000153993	SEMA3D	181.375	3.06281	0.417757	7.33155	2.27501e-13	2.35952e-11
ENSG00000136274	NACAD	32.8738	3.05854	0.542623	5.63659	1.73448e-08	8.0049e-07
ENSG00000121653	MAPK8IP1	55.4074	3.05792	0.460636	6.63847	3.16954e-11	2.26622e-09
ENSG00000008277	ADAM22	21.7098	3.05452	0.67895	4.49888	6.83119e-06	0.000176085
ENSG00000258393	AL049833.1	20.65	3.05223	0.766926	3.97982	6.89669e-05	0.00129922
ENSG00000100385	IL2RB	18.4476	3.03741	0.762658	3.98266	6.81482e-05	0.00128508
ENSG00000125637	PSD4	126.577	3.02762	0.497641	6.08394	1.17265e-09	6.78985e-08
ENSG00000251563	IARS2P1	12.178	3.02223	0.872137	3.46532	0.000529602	0.00707486
ENSG00000188171	ZNF626	18.6607	3.01966	0.714761	4.22472	2.39243e-05	0.000514931
ENSG00000204644	ZFP57	12.9711	3.0168	1.04727	2.88064	0.0039687	0.0347303
ENSG00000178184	PARD6G	8.38516	3.01548	0.946076	3.18735	0.00143581	0.0156751
ENSG00000269927	AC004817.3	20.024	3.01499	0.830107	3.63205	0.000281179	0.00420565
ENSG00000198883	PNMA5	11.1635	3.01081	0.970565	3.10212	0.00192142	0.0197005
ENSG00000171101	SIGLEC17P	11.2086	3.00984	0.859207	3.50305	0.000459963	0.00628694
ENSG00000130988	RGN	22.02	3.0063	0.683491	4.39845	1.09029e-05	0.000260509
ENSG00000003137	CYP26B1	15.6543	3.00129	0.805933	3.72399	0.000196099	0.0031158
ENSG00000198133	TMEM229B	27.1652	2.9931	0.643072	4.65437	3.24966e-06	9.03395e-05
ENSG00000198934	MAGEE1	20.812	2.99199	0.641598	4.66333	3.11128e-06	8.70221e-05
ENSG00000112299	VNN1	56.6188	2.9905	0.548076	5.45636	4.85998e-08	2.06615e-06
ENSG00000106258	CYP3A5	6.99917	2.98857	1.07292	2.78547	0.00534504	0.0436024
ENSG00000120899	PTK2B	49.6843	2.98794	0.482617	6.19111	5.97403e-10	3.66123e-08
ENSG00000127824	TUBA4A	1065.87	2.97838	0.253876	11.7316	8.77451e-32	4.24686e-29
ENSG00000273415	AP000904.1	12.7612	2.97265	0.988491	3.00726	0.00263617	0.0252903
ENSG00000146469	VIP	72.3403	2.96002	0.436282	6.78464	1.16377e-11	8.76295e-10
ENSG00000198910	L1CAM	42.7024	2.95228	0.492541	5.99398	2.04767e-09	1.14017e-07
ENSG00000171236	LRG1	14.9847	2.94856	0.808703	3.64603	0.000266323	0.00401526
ENSG00000168421	RHOH	28.1681	2.94505	0.709853	4.14882	3.34196e-05	0.000688678
ENSG00000244694	PTCHD4	296.386	2.94499	0.311543	9.45289	3.29591e-21	8.18599e-19
ENSG00000104888	SLC17A7	12.3956	2.94461	0.921121	3.19677	0.00138978	0.0152825
ENSG00000117501	MROH9	14.943	2.94413	1.057	2.78537	0.00534672	0.0436024
ENSG00000162723	SLAMF9	12.0821	2.93089	0.890953	3.28961	0.00100327	0.011832
ENSG00000140459	CYP11A1	18.7061	2.92987	0.658808	4.44722	8.69873e-06	0.000216214
ENSG00000161544	CYGB	37.395	2.92869	0.484079	6.05002	1.44825e-09	8.28399e-08
ENSG00000122378	FAM213A	45.1773	2.92822	0.528256	5.54317	2.9704e-08	1.2979e-06
ENSG00000186104	CYP2R1	7.9719	2.92287	0.979792	2.98316	0.00285292	0.0269259
ENSG00000139985	ADAM21	12.1378	2.92285	0.845876	3.45541	0.000549458	0.00727829
ENSG00000116183	PAPPA2	8.12374	2.91058	1.04523	2.78464	0.00535874	0.0436563
ENSG00000245662	LINC02211	25.1842	2.90991	0.598051	4.86566	1.14073e-06	3.55321e-05
ENSG00000185761	ADAMTSL5	64.1299	2.90919	0.474007	6.13745	8.38553e-10	4.94642e-08
ENSG00000260276	AC022167.2	14.4105	2.90583	0.750118	3.87383	0.000107136	0.00186732
ENSG00000154265	ABCA5	17.0589	2.90003	0.789858	3.67158	0.000241052	0.00368428
ENSG00000233117	LINC00702	36.7196	2.89548	0.570155	5.07842	3.80596e-07	1.33783e-05
ENSG00000261115	TMEM178B	91.4799	2.8951	0.588463	4.91977	8.66439e-07	2.8053e-05
ENSG00000283178	BX119927.1	9.11703	2.89438	0.997794	2.90078	0.00372231	0.0331247
ENSG00000177570	SAMD12	16.4789	2.89338	0.781614	3.70181	0.00021407	0.0033464
ENSG00000250479	CHCHD10	66.394	2.88673	0.457293	6.31265	2.743e-10	1.76713e-08
ENSG00000166920	C15orf48	220.831	2.88496	0.417742	6.90609	4.98183e-12	3.96781e-10
ENSG00000139182	CLSTN3	568.947	2.85861	0.434925	6.57266	4.94241e-11	3.44254e-09
ENSG00000235590	GNAS-AS1	9.14769	2.85678	1.013	2.82012	0.00480062	0.0401548
ENSG00000105464	GRIN2D	10.2845	2.84361	0.928364	3.06304	0.00219104	0.0219756
ENSG00000005379	TSPOAP1	10.172	2.83673	0.97267	2.91644	0.00354053	0.0318254
ENSG00000189280	GJB5	9.98841	2.83358	0.833718	3.39873	0.000676998	0.00860539
ENSG00000111012	CYP27B1	182.664	2.83111	0.475479	5.95423	2.61293e-09	1.41323e-07
ENSG00000197261	C6orf141	23.5943	2.82537	0.649982	4.34685	1.38108e-05	0.000319476
ENSG00000076770	MBNL3	14.1745	2.8217	0.916046	3.08031	0.00206788	0.0209519
ENSG00000117407	ARTN	13.931	2.82115	0.942148	2.99438	0.00275002	0.0261377
ENSG00000028277	POU2F2	516.036	2.81834	0.437061	6.44839	1.13046e-10	7.64824e-09
ENSG00000151892	GFRA1	374.577	2.80287	0.305235	9.18268	4.20494e-20	9.56294e-18
ENSG00000253500	AF121898.1	921.566	2.78987	0.401965	6.94058	3.90501e-12	3.1989e-10
ENSG00000089177	KIF16B	31.35	2.78862	0.522082	5.34134	9.2262e-08	3.65102e-06
ENSG00000242358	RPS21P4	14.6145	2.78793	0.705888	3.94954	7.83019e-05	0.00144339
ENSG00000282988	AL031777.3	11.6229	2.77987	0.936969	2.96688	0.00300837	0.0280425
ENSG00000136531	SCN2A	134.037	2.76873	0.392898	7.04693	1.82903e-12	1.64403e-10
ENSG00000130822	PNCK	18.4806	2.76621	0.919622	3.00799	0.00262982	0.0252495
ENSG00000112149	CD83	96.553	2.75827	0.363381	7.59058	3.18488e-14	3.71097e-12
ENSG00000171049	FPR2	21.9318	2.7556	0.681671	4.04241	5.2904e-05	0.00103269
ENSG00000069667	RORA	204.623	2.75521	0.284486	9.68486	3.49686e-22	9.42952e-20
ENSG00000013588	GPRC5A	698.675	2.75172	0.257478	10.6872	1.16863e-26	4.16207e-24
ENSG00000079263	SP140	87.0439	2.7463	0.386654	7.10274	1.22308e-12	1.13171e-10
ENSG00000139116	KIF21A	514.557	2.74053	0.405458	6.75909	1.38861e-11	1.03195e-09
ENSG00000136002	ARHGEF4	29.622	2.73095	0.872439	3.13025	0.00174658	0.0182752
ENSG00000204642	HLA-F	114.931	2.72868	0.410602	6.64557	3.02043e-11	2.16782e-09
ENSG00000178038	ALS2CL	14.1703	2.72825	0.739042	3.6916	0.000222844	0.00345353
ENSG00000184347	SLIT3	306.767	2.71843	0.329527	8.24947	1.59102e-16	2.46165e-14
ENSG00000001617	SEMA3F	136.846	2.71364	0.557144	4.87064	1.1124e-06	3.49961e-05
ENSG00000149809	TM7SF2	164.372	2.69572	0.334802	8.05167	8.16697e-16	1.1591e-13
ENSG00000242515	UGT1A10	50.2462	2.69506	0.541652	4.97563	6.50345e-07	2.16506e-05
ENSG00000205611	LINC01597	14.0139	2.69436	0.766504	3.51513	0.00043954	0.00606932
ENSG00000164659	KIAA1324L	30.0725	2.69006	0.614216	4.37966	1.18865e-05	0.000279763
ENSG00000118242	MREG	33.3668	2.68931	0.847848	3.17193	0.00151432	0.0163152
ENSG00000187164	SHTN1	184.829	2.68859	0.469566	5.7257	1.03007e-08	5.03719e-07
ENSG00000135472	FAIM2	10.4542	2.6853	0.835989	3.21213	0.00131757	0.0146902
ENSG00000150054	MPP7	22.4065	2.68037	0.741086	3.61681	0.000298253	0.00443643
ENSG00000258791	LINC00520	90.3686	2.67862	0.381986	7.01236	2.34325e-12	2.04467e-10
ENSG00000146122	DAAM2	69.4532	2.67816	0.394823	6.78319	1.1755e-11	8.77025e-10
ENSG00000135643	KCNMB4	30.1376	2.67389	0.565709	4.72662	2.28293e-06	6.569e-05
ENSG00000117676	RPS6KA1	109.568	2.66235	0.360534	7.38445	1.53083e-13	1.6143e-11
ENSG00000250562	RPL38P4	35.7003	2.6554	0.627315	4.23296	2.30635e-05	0.000499824
ENSG00000185015	CA13	40.2545	2.65142	0.444083	5.97055	2.36456e-09	1.29748e-07
ENSG00000231890	DARS-AS1	64.5917	2.6497	0.52628	5.03478	4.7841e-07	1.63595e-05
ENSG00000164122	ASB5	15.8452	2.64672	0.899113	2.94371	0.00324308	0.0295993
ENSG00000113205	PCDHB3	110.157	2.64506	0.426536	6.20127	5.60082e-10	3.45493e-08
ENSG00000076706	MCAM	2693.15	2.64182	0.487797	5.41581	6.10111e-08	2.53666e-06
ENSG00000144057	ST6GAL2	120.829	2.64081	0.609369	4.33367	1.46643e-05	0.000335519
ENSG00000125726	CD70	58.0483	2.6351	0.403309	6.5337	6.4166e-11	4.38839e-09
ENSG00000158869	FCER1G	13.2935	2.63171	0.752808	3.49586	0.000472532	0.00641692
ENSG00000174945	AMZ1	26.8327	2.63108	0.596902	4.40789	1.04382e-05	0.000251958
ENSG00000133424	LARGE1	272.78	2.62822	0.359051	7.31991	2.48135e-13	2.54554e-11
ENSG00000196296	ATP2A1	25.4	2.62621	0.747227	3.51461	0.000440398	0.00607673
ENSG00000108639	SYNGR2	132.847	2.60765	0.325501	8.0112	1.13594e-15	1.60016e-13
ENSG00000155980	KIF5A	25.2461	2.60658	0.649008	4.01626	5.91298e-05	0.00113775
ENSG00000186469	GNG2	320.327	2.60293	0.273827	9.50572	1.98664e-21	5.06753e-19
ENSG00000095637	SORBS1	173.362	2.596	0.372272	6.97339	3.09391e-12	2.63066e-10
ENSG00000086570	FAT2	11.5919	2.58531	0.825983	3.12998	0.0017482	0.018282
ENSG00000073150	PANX2	26.1701	2.58375	0.626762	4.12237	3.74987e-05	0.000766045
ENSG00000129667	RHBDF2	118.418	2.58193	0.370705	6.96491	3.28603e-12	2.76907e-10
ENSG00000177335	C8orf31	18.4463	2.57341	0.655724	3.92454	8.6897e-05	0.00157415
ENSG00000134376	CRB1	15.8302	2.56237	0.72618	3.52855	0.000417835	0.00580785
ENSG00000164542	KIAA0895	52.532	2.55428	0.483835	5.27923	1.29725e-07	4.99734e-06
ENSG00000125648	SLC25A23	81.574	2.55283	0.369906	6.90128	5.15354e-12	4.08732e-10
ENSG00000231389	HLA-DPA1	109.727	2.54973	0.371844	6.85699	7.03267e-12	5.44052e-10
ENSG00000223865	HLA-DPB1	22.4185	2.54844	0.660081	3.8608	0.000113018	0.00195898
ENSG00000130176	CNN1	73.5	2.53699	0.382252	6.63694	3.20259e-11	2.27263e-09
ENSG00000197892	KIF13B	121.246	2.53652	0.300753	8.43388	3.3439e-17	5.79077e-15
ENSG00000175426	PCSK1	136.872	2.53082	0.497917	5.08281	3.71894e-07	1.31212e-05
ENSG00000163485	ADORA1	13.6681	2.5241	0.734278	3.43752	0.00058706	0.00770072
ENSG00000136367	ZFHX2	17.2912	2.52183	0.661313	3.81337	0.000137085	0.00233329
ENSG00000259721	AC090877.2	15.7082	2.51386	0.774802	3.24452	0.00117647	0.0133697
ENSG00000069431	ABCC9	11.5046	2.51241	0.816189	3.07822	0.00208238	0.0210501
ENSG00000196712	NF1	882.787	2.50989	0.258518	9.70874	2.76749e-22	7.5709e-20
ENSG00000188624	IGFL3	38.8562	2.50052	0.478248	5.2285	1.70894e-07	6.41313e-06
ENSG00000168961	LGALS9	54.2687	2.49847	0.504188	4.95543	7.21723e-07	2.36515e-05
ENSG00000135744	AGT	19.5838	2.48258	0.892763	2.78078	0.00542284	0.0440175
ENSG00000106526	ACTR3C	20.4442	2.48034	0.596423	4.15869	3.20076e-05	0.000661023
ENSG00000168675	LDLRAD4	31.901	2.47568	0.555302	4.45825	8.26306e-06	0.000206862
ENSG00000253553	AC090568.2	17.4735	2.47491	0.75817	3.26432	0.00109729	0.0126065
ENSG00000120279	MYCT1	43.2493	2.47345	0.507994	4.86906	1.1213e-06	3.51007e-05
ENSG00000035664	DAPK2	16.0021	2.46752	0.652705	3.78045	0.000156544	0.00260911
ENSG00000170417	TMEM182	48.9052	2.46524	0.4895	5.03623	4.74789e-07	1.62652e-05
ENSG00000151364	KCTD14	287.858	2.4579	0.278777	8.81671	1.17869e-18	2.34199e-16
ENSG00000076351	SLC46A1	27.1127	2.45609	0.55994	4.38634	1.15272e-05	0.0002732
ENSG00000166908	PIP4K2C	303.191	2.45527	0.335661	7.31472	2.57923e-13	2.63165e-11
ENSG00000176399	DMRTA1	37.1495	2.45325	0.657748	3.72977	0.000191652	0.00306578
ENSG00000053108	FSTL4	21.1902	2.43464	0.77675	3.1344	0.00172208	0.0180789
ENSG00000142949	PTPRF	426.63	2.4264	0.357641	6.78446	1.16524e-11	8.76295e-10
ENSG00000162437	RAVER2	148.519	2.42153	0.382695	6.32756	2.4907e-10	1.6268e-08
ENSG00000021645	NRXN3	33.1157	2.41762	0.497316	4.86134	1.16591e-06	3.61376e-05
ENSG00000126562	WNK4	101.894	2.41561	0.321492	7.51375	5.74551e-14	6.49414e-12
ENSG00000105419	MEIS3	142.681	2.41437	0.383528	6.29517	3.07053e-10	1.96473e-08
ENSG00000143416	SELENBP1	174.423	2.41188	0.4068	5.92891	3.04948e-09	1.62604e-07
ENSG00000120784	ZFP30	23.3375	2.40741	0.592075	4.06606	4.7815e-05	0.00095006
ENSG00000123453	SARDH	26.892	2.40648	0.797546	3.01736	0.00254989	0.0247337
ENSG00000164976	MYORG	27.4589	2.40566	0.520407	4.62264	3.78887e-06	0.00010365
ENSG00000171130	ATP6V0E2	25.9011	2.40129	0.614312	3.90892	9.27108e-05	0.00165251
ENSG00000239713	APOBEC3G	334.235	2.3949	0.345075	6.94023	3.91474e-12	3.1989e-10
ENSG00000282849	AL359834.1	9.48162	2.38268	0.848699	2.80745	0.00499352	0.0413774
ENSG00000185133	INPP5J	26.8158	2.37955	0.576116	4.13033	3.62242e-05	0.000740811
ENSG00000251273	LINC02228	140.656	2.37786	0.343716	6.91811	4.57719e-12	3.69227e-10
ENSG00000206337	HCP5	80.64	2.37587	0.460021	5.16469	2.40837e-07	8.74238e-06
ENSG00000088340	FER1L4	56.6818	2.37237	0.676547	3.50659	0.000453893	0.00622013
ENSG00000103485	QPRT	288.641	2.36863	0.318774	7.43043	1.08243e-13	1.16755e-11
ENSG00000233901	LINC01503	12.59	2.36671	0.790799	2.9928	0.00276429	0.0262337
ENSG00000103021	CCDC113	15.2899	2.36047	0.689745	3.42223	0.000621096	0.0080576
ENSG00000165092	ALDH1A1	41.6605	2.35365	0.712331	3.30416	0.000952631	0.011345
ENSG00000124171	PARD6B	13.4188	2.35132	0.837034	2.80911	0.00496793	0.0412196
ENSG00000186204	CYP4F12	10.3907	2.34547	0.80652	2.90814	0.00363588	0.0324957
ENSG00000172346	CSDC2	21.6153	2.34508	0.653198	3.59015	0.00033049	0.00478767
ENSG00000162706	CADM3	31.4642	2.34312	0.585542	4.00162	6.291e-05	0.00119948
ENSG00000118707	TGIF2	120.001	2.34059	0.314038	7.45319	9.11072e-14	9.88356e-12
ENSG00000167964	RAB26	38.7411	2.32894	0.637599	3.65267	0.000259526	0.00392533
ENSG00000164142	FAM160A1	9.26438	2.32841	0.8423	2.76435	0.00570362	0.0458135
ENSG00000064687	ABCA7	27.7895	2.32812	0.620084	3.75452	0.000173672	0.00283078
ENSG00000204650	LINC02210	101.009	2.32407	0.330678	7.02821	2.09197e-12	1.8539e-10
ENSG00000231574	LINC02015	15.327	2.32012	0.81729	2.8388	0.00452842	0.0384317
ENSG00000111057	KRT18	582.173	2.30673	0.262292	8.79453	1.43649e-18	2.82451e-16
ENSG00000014257	ACPP	23.2892	2.30456	0.595962	3.86695	0.000110205	0.00191373
ENSG00000003249	DBNDD1	42.9968	2.30426	0.502208	4.58825	4.46986e-06	0.000120189
ENSG00000106537	TSPAN13	47.7003	2.29663	0.422549	5.43516	5.4746e-08	2.28625e-06
ENSG00000160013	PTGIR	22.9833	2.2936	0.642192	3.57152	0.000354919	0.00509076
ENSG00000133687	TMTC1	11.7206	2.2929	0.826692	2.77358	0.00554431	0.0448391
ENSG00000171017	LRRC8E	140.12	2.29289	0.37064	6.1863	6.15912e-10	3.75611e-08
ENSG00000166592	RRAD	42.4433	2.28462	0.560848	4.07351	4.63092e-05	0.000927953
ENSG00000259727	AC103740.2	24.2206	2.27767	0.580859	3.92122	8.81034e-05	0.00158656
ENSG00000184678	HIST2H2BE	586.481	2.27646	0.470263	4.84081	1.29308e-06	3.94317e-05
ENSG00000086991	NOX4	67.5515	2.27589	0.381712	5.96231	2.487e-09	1.35678e-07
ENSG00000145244	CORIN	17.0938	2.27419	0.684744	3.32123	0.00089621	0.010865
ENSG00000138395	CDK15	60.2212	2.26723	0.567092	3.998	6.38801e-05	0.0012143
ENSG00000163406	SLC15A2	13.7764	2.26056	0.818311	2.76247	0.0057365	0.0459884
ENSG00000280079	AC011447.7	10.6367	2.25973	0.758235	2.98024	0.00288018	0.0270749
ENSG00000132793	LPIN3	14.6026	2.25936	0.76595	2.94975	0.00318027	0.0291695
ENSG00000139187	KLRG1	13.7351	2.25559	0.770953	2.92572	0.00343664	0.0310235
ENSG00000167680	SEMA6B	31.9732	2.24561	0.514898	4.36126	1.29313e-05	0.000301579
ENSG00000177465	ACOT4	18.5771	2.23991	0.606918	3.69064	0.000223694	0.00346386
ENSG00000198185	ZNF334	32.6953	2.23832	0.478378	4.67898	2.88312e-06	8.13479e-05
ENSG00000261838	AC092718.6	20.5855	2.23506	0.648145	3.44839	0.000563943	0.00742847
ENSG00000167767	KRT80	55.922	2.23149	0.447487	4.9867	6.14178e-07	2.06285e-05
ENSG00000205562	AL049775.1	28.4181	2.23033	0.58041	3.84268	0.000121698	0.00209596
ENSG00000179133	C10orf67	27.2211	2.23027	0.551086	4.04705	5.18675e-05	0.00101878
ENSG00000100302	RASD2	95.2034	2.22779	0.496946	4.48296	7.3613e-06	0.00018805
ENSG00000099954	CECR2	32.8715	2.22764	0.537682	4.14304	3.42726e-05	0.000704717
ENSG00000173705	SUSD5	66.0866	2.22438	0.398607	5.58038	2.39994e-08	1.07604e-06
ENSG00000124613	ZNF391	47.722	2.22186	0.419002	5.30275	1.14073e-07	4.44885e-06
ENSG00000130702	LAMA5	69.4411	2.21934	0.562739	3.94382	8.01949e-05	0.00147016
ENSG00000255921	AC026310.2	27.2	2.21862	0.692239	3.205	0.00135063	0.0149616
ENSG00000130208	APOC1	84.6705	2.21777	0.49121	4.51491	6.33435e-06	0.000165605
ENSG00000134602	STK26	36.5408	2.21693	0.515288	4.30231	1.69028e-05	0.000378478
ENSG00000088808	PPP1R13B	37.5507	2.21515	0.455531	4.86279	1.15744e-06	3.59341e-05
ENSG00000158555	GDPD5	47.1605	2.21348	0.446607	4.95621	7.18833e-07	2.36388e-05
ENSG00000121858	TNFSF10	123.709	2.21171	0.426605	5.18445	2.16649e-07	7.97165e-06
ENSG00000235750	KIAA0040	12.0627	2.21067	0.719182	3.07387	0.00211304	0.0213292
ENSG00000099337	KCNK6	93.3962	2.21065	0.373673	5.91601	3.29849e-09	1.74894e-07
ENSG00000099204	ABLIM1	67.2827	2.20556	0.445573	4.94993	7.424e-07	2.42449e-05
ENSG00000169884	WNT10B	33.3774	2.19734	0.609545	3.60489	0.000312287	0.00459807
ENSG00000072071	ADGRL1	69.8417	2.1947	0.462493	4.74537	2.08126e-06	6.04398e-05
ENSG00000164520	RAET1E	20.4988	2.18052	0.580965	3.75328	0.000174537	0.00284014
ENSG00000165312	OTUD1	530.721	2.17245	0.381272	5.69791	1.21285e-08	5.75927e-07
ENSG00000273203	AC006946.2	14.4601	2.17222	0.702099	3.0939	0.00197547	0.020189
ENSG00000172264	MACROD2	34.4224	2.16466	0.518275	4.17667	2.95813e-05	0.000618357
ENSG00000184545	DUSP8	15.2068	2.16412	0.75738	2.85737	0.00427163	0.0367356
ENSG00000276547	PCDHGB5	110.772	2.16371	0.365043	5.92729	3.07983e-09	1.6376e-07
ENSG00000205517	RGL3	31.4693	2.16216	0.502674	4.30132	1.69786e-05	0.000379725
ENSG00000120318	ARAP3	154.113	2.15698	0.439086	4.91244	8.99518e-07	2.89749e-05
ENSG00000150722	PPP1R1C	29.2581	2.15532	0.657808	3.27652	0.00105094	0.0122228
ENSG00000187837	HIST1H1C	564.296	2.14977	0.425817	5.04859	4.4509e-07	1.53312e-05
ENSG00000143847	PPFIA4	44.9385	2.14773	0.767913	2.79684	0.00516044	0.0423957
ENSG00000173391	OLR1	100.924	2.1432	0.657375	3.26024	0.00111319	0.0127503
ENSG00000242193	CRYZL2P	19.1581	2.1363	0.687614	3.10682	0.00189109	0.0194212
ENSG00000095539	SEMA4G	32.6917	2.13396	0.508191	4.19912	2.67949e-05	0.000572798
ENSG00000158887	MPZ	39.1333	2.13166	0.48064	4.43505	9.20508e-06	0.000226834
ENSG00000179148	ALOXE3	14.8258	2.12942	0.745534	2.85624	0.00428693	0.0368154
ENSG00000172137	CALB2	16.6875	2.12589	0.714081	2.9771	0.00290989	0.0272726
ENSG00000277734	TRAC	31.8429	2.1244	0.513083	4.14045	3.46625e-05	0.000710411
ENSG00000258727	AL135999.1	28.4252	2.12422	0.563421	3.77021	0.000163109	0.002696
ENSG00000187908	DMBT1	42.7262	2.12411	0.472922	4.49146	7.07369e-06	0.000181911
ENSG00000125966	MMP24	20.8884	2.12207	0.628216	3.37794	0.000730317	0.00916587
ENSG00000165379	LRFN5	122.425	2.12139	0.443618	4.78202	1.73544e-06	5.15066e-05
ENSG00000276210	LINC00226	17.0419	2.11146	0.643468	3.28137	0.00103304	0.0120619
ENSG00000155792	DEPTOR	15.5849	2.11024	0.653013	3.23154	0.00123124	0.0138669
ENSG00000276966	HIST1H4E	22.7806	2.10623	0.724389	2.9076	0.00364214	0.0325362
ENSG00000128564	VGF	33.6574	2.10582	0.537058	3.92103	8.81701e-05	0.00158656
ENSG00000187772	LIN28B	49.2985	2.10174	0.406536	5.16988	2.34247e-07	8.51954e-06
ENSG00000166510	CCDC68	31.6776	2.09869	0.610613	3.43702	0.000588144	0.00770959
ENSG00000169594	BNC1	164.743	2.09732	0.300982	6.96825	3.20912e-12	2.71638e-10
ENSG00000112137	PHACTR1	39.2928	2.09722	0.539903	3.88444	0.000102566	0.00180431
ENSG00000204118	NAP1L6	44.8014	2.0943	0.454481	4.6081	4.06367e-06	0.000110051
ENSG00000174871	CNIH2	50.2557	2.08749	0.510101	4.0923	4.27122e-05	0.000860444
ENSG00000111799	COL12A1	1186.38	2.08459	0.428199	4.86828	1.12574e-06	3.51812e-05
ENSG00000159784	FAM131B	76.272	2.08382	0.494951	4.21015	2.55202e-05	0.000546786
ENSG00000124466	LYPD3	29.4443	2.07944	0.627054	3.3162	0.0009125	0.0109989
ENSG00000273604	EPOP	29.5426	2.07517	0.49566	4.18667	2.83081e-05	0.000597032
ENSG00000198521	ZNF43	22.0867	2.07028	0.602571	3.43574	0.000590934	0.00773889
ENSG00000198691	ABCA4	16.895	2.06991	0.62626	3.30519	0.000949131	0.0113176
ENSG00000100628	ASB2	21.013	2.06644	0.62172	3.32376	0.000888142	0.010788
ENSG00000214922	HLA-F-AS1	19.3153	2.0662	0.621159	3.32636	0.000879892	0.0107085
ENSG00000187479	C11orf96	111.226	2.06568	0.557814	3.70318	0.000212916	0.00333527
ENSG00000122133	PAEP	45.9535	2.06127	0.61585	3.34703	0.000816837	0.0100907
ENSG00000106789	CORO2A	31.8312	2.05985	0.514914	4.00038	6.3241e-05	0.00120458
ENSG00000205359	SLCO6A1	12.5125	2.05704	0.725758	2.83434	0.00459208	0.0388004
ENSG00000189120	SP6	20.9149	2.05604	0.6598	3.11615	0.00183228	0.0189721
ENSG00000236094	LINC00545	15.0612	2.05058	0.742005	2.76357	0.00571736	0.0459042
ENSG00000198598	MMP17	28.7346	2.04909	0.591123	3.46644	0.000527398	0.00705369
ENSG00000108813	DLX4	27.6081	2.04683	0.675111	3.03184	0.00243065	0.023859
ENSG00000006453	BAIAP2L1	202.327	2.03503	0.417863	4.87009	1.11546e-06	3.5034e-05
ENSG00000196549	MME	1686.3	2.02915	0.371324	5.46464	4.63841e-08	1.98988e-06
ENSG00000184486	POU3F2	48.0075	2.02358	0.412463	4.90609	9.29113e-07	2.98772e-05
ENSG00000130707	ASS1	256.534	2.02212	0.532509	3.79734	0.000146259	0.00246499
ENSG00000167889	MGAT5B	53.1683	2.01984	0.436838	4.62376	3.7685e-06	0.000103393
ENSG00000204540	PSORS1C1	112.158	2.00614	0.452384	4.43459	9.22491e-06	0.000227027
ENSG00000109321	AREG	194.439	2.00541	0.548853	3.65382	0.000258365	0.00391091
ENSG00000120756	PLS1	114.679	2.00429	0.412987	4.85316	1.21508e-06	3.7477e-05
ENSG00000185046	ANKS1B	106.504	2.00361	0.513118	3.90478	9.43106e-05	0.00167628
ENSG00000130513	GDF15	749.302	1.99198	0.348084	5.72271	1.04837e-08	5.11343e-07
ENSG00000177990	DPY19L2	32.0374	1.98837	0.522567	3.80501	0.000141799	0.00240054
ENSG00000054356	PTPRN	84.2358	1.98341	0.711638	2.7871	0.00531824	0.0434388
ENSG00000260101	AC008074.3	28.3995	1.98076	0.635945	3.11467	0.00184154	0.0190366
ENSG00000154556	SORBS2	394.704	1.97888	0.300558	6.58402	4.57884e-11	3.20112e-09
ENSG00000157150	TIMP4	42.5406	1.97814	0.525271	3.76594	0.000165927	0.0027354
ENSG00000250742	LINC02381	219.897	1.97582	0.281364	7.0223	2.18252e-12	1.9251e-10
ENSG00000182379	NXPH4	20.6437	1.97293	0.579729	3.4032	0.000666017	0.00849441
ENSG00000253642	AF279873.3	89.5417	1.97108	0.38951	5.0604	4.18388e-07	1.4571e-05
ENSG00000250954	AC016687.3	38.787	1.97089	0.483423	4.07694	4.56328e-05	0.000915373
ENSG00000084764	MAPRE3	246.639	1.96378	0.263073	7.46477	8.34475e-14	9.21143e-12
ENSG00000180596	HIST1H2BC	71.2699	1.96369	0.377556	5.20105	1.98168e-07	7.33801e-06
ENSG00000226674	TEX41	31.1817	1.95915	0.535298	3.65992	0.000252295	0.0038344
ENSG00000151150	ANK3	97.6563	1.95863	0.43615	4.49072	7.09843e-06	0.000182299
ENSG00000144843	ADPRH	35.7533	1.95679	0.501187	3.90431	9.44943e-05	0.00167766
ENSG00000079215	SLC1A3	94.0779	1.95491	0.501326	3.89948	9.6398e-05	0.00170695
ENSG00000203883	SOX18	17.0212	1.95196	0.618995	3.15343	0.00161363	0.0171407
ENSG00000269416	LINC01224	34.4837	1.95101	0.540052	3.61264	0.0003031	0.00448379
ENSG00000101850	GPR143	28.0009	1.9494	0.522779	3.72891	0.000192312	0.00307374
ENSG00000121236	TRIM6	30.8317	1.94285	0.561319	3.46122	0.000537727	0.00716817
ENSG00000095739	BAMBI	329.872	1.9214	0.48798	3.93746	8.235e-05	0.00150333
ENSG00000176566	DCAF4L2	652.208	1.92084	0.236008	8.13887	3.98976e-16	5.97704e-14
ENSG00000158373	HIST1H2BD	227	1.91989	0.3073	6.24762	4.16764e-10	2.63988e-08
ENSG00000025423	HSD17B6	22.2612	1.91854	0.612416	3.13275	0.00173178	0.0181606
ENSG00000132972	RNF17	102.143	1.91817	0.337048	5.69109	1.26228e-08	5.94186e-07
ENSG00000186487	MYT1L	227.26	1.90631	0.348381	5.4719	4.45224e-08	1.91436e-06
ENSG00000129450	SIGLEC9	21.172	1.90519	0.590818	3.22467	0.0012612	0.0141621
ENSG00000143845	ETNK2	30.0566	1.90306	0.540605	3.52024	0.000431163	0.00596674
ENSG00000173546	CSPG4	515.582	1.90129	0.354588	5.36195	8.23275e-08	3.31346e-06
ENSG00000141655	TNFRSF11A	43.9151	1.89604	0.479386	3.95513	7.64923e-05	0.00141973
ENSG00000176208	ATAD5	20.8241	1.89293	0.558443	3.38966	0.000699799	0.00881894
ENSG00000187398	LUZP2	99.239	1.89025	0.433141	4.36406	1.27671e-05	0.000298626
ENSG00000163536	SERPINI1	30.031	1.89	0.555332	3.40336	0.000665614	0.00849441
ENSG00000175274	TP53I11	344.828	1.88465	0.283931	6.6377	3.18614e-11	2.26949e-09
ENSG00000178776	C5orf46	150.543	1.88168	0.481566	3.90742	9.32869e-05	0.00166121
ENSG00000156466	GDF6	92.0629	1.86857	0.66766	2.79869	0.00513103	0.0422387
ENSG00000101194	SLC17A9	188.703	1.86834	0.340885	5.48085	4.23289e-08	1.82838e-06
ENSG00000225383	SFTA1P	34.1454	1.86656	0.576584	3.23728	0.00120676	0.01364
ENSG00000148082	SHC3	41.5695	1.86119	0.663113	2.80675	0.00500437	0.0414309
ENSG00000143217	NECTIN4	47.3596	1.85612	0.472519	3.92815	8.56031e-05	0.00155669
ENSG00000165272	AQP3	65.946	1.84901	0.602577	3.0685	0.00215134	0.0216348
ENSG00000137801	THBS1	12930.6	1.84081	0.385807	4.77131	1.83034e-06	5.38154e-05
ENSG00000125355	TMEM255A	26.3028	1.83745	0.651166	2.82179	0.00477566	0.0400112
ENSG00000160097	FNDC5	16.2799	1.83612	0.615567	2.98281	0.00285611	0.0269291
ENSG00000184635	ZNF93	46.5031	1.82689	0.414661	4.40574	1.05421e-05	0.000253494
ENSG00000249306	LINC01411	258.951	1.82423	0.293346	6.2187	5.01284e-10	3.12285e-08
ENSG00000180914	OXTR	67.4135	1.82067	0.357201	5.09706	3.44967e-07	1.2194e-05
ENSG00000108984	MAP2K6	22.53	1.81958	0.638426	2.85011	0.0043704	0.0373791
ENSG00000267757	EML2-AS1	31.2327	1.8192	0.496808	3.66177	0.000250475	0.00381288
ENSG00000173083	HPSE	74.7344	1.81805	0.427647	4.25128	2.12552e-05	0.000464367
ENSG00000135426	TESPA1	91.177	1.81771	0.356377	5.10053	3.38701e-07	1.20175e-05
ENSG00000008517	IL32	693.327	1.81699	0.266077	6.82881	8.56193e-12	6.56972e-10
ENSG00000214107	MAGEB1	1061.36	1.81387	0.261846	6.92725	4.29098e-12	3.49123e-10
ENSG00000270038	AL133467.4	20.4546	1.81132	0.608347	2.97745	0.00290658	0.0272551
ENSG00000135083	CCNJL	40.8977	1.80647	0.529638	3.41076	0.000647818	0.00831852
ENSG00000092096	SLC22A17	29.6283	1.80467	0.566249	3.18706	0.00143727	0.015682
ENSG00000161179	YDJC	40.5502	1.79303	0.420475	4.2643	2.00529e-05	0.000442194
ENSG00000129538	RNASE1	91.3664	1.78981	0.51165	3.49812	0.000468548	0.00637658
ENSG00000227028	SLC8A1-AS1	77.6083	1.78902	0.442431	4.04361	5.26335e-05	0.00103061
ENSG00000165474	GJB2	79.0322	1.78899	0.480662	3.72192	0.000197717	0.00313622
ENSG00000254887	AC010247.1	26.9473	1.78831	0.520088	3.43847	0.000585006	0.00767912
ENSG00000159200	RCAN1	1451.54	1.78821	0.434658	4.11405	3.88775e-05	0.000791642
ENSG00000179083	FAM133A	651.246	1.78487	0.279388	6.38851	1.67507e-10	1.10169e-08
ENSG00000272398	CD24	354.001	1.78279	0.278837	6.39367	1.61952e-10	1.07263e-08
ENSG00000050327	ARHGEF5	27.0635	1.78222	0.51298	3.47424	0.000512305	0.00688765
ENSG00000135454	B4GALNT1	88.9015	1.7799	0.407522	4.36762	1.25609e-05	0.000294169
ENSG00000101938	CHRDL1	1149.72	1.77484	0.31829	5.57617	2.45866e-08	1.09715e-06
ENSG00000215252	GOLGA8B	88.49	1.77241	0.617231	2.87155	0.0040847	0.035564
ENSG00000023171	GRAMD1B	1152.18	1.77233	0.263636	6.72262	1.78486e-11	1.30585e-09
ENSG00000106560	GIMAP2	131.407	1.76726	0.409344	4.31729	1.57958e-05	0.000357508
ENSG00000167103	PIP5KL1	28.7671	1.76321	0.55212	3.19352	0.00140549	0.0154065
ENSG00000185100	ADSSL1	34.4186	1.76085	0.635682	2.77002	0.00560534	0.0452346
ENSG00000140465	CYP1A1	66.077	1.75732	0.594911	2.95393	0.0031376	0.0288763
ENSG00000186409	CCDC30	39.9053	1.75692	0.609959	2.88039	0.00397187	0.0347419
ENSG00000108947	EFNB3	70.1618	1.7537	0.365579	4.79704	1.61028e-06	4.80945e-05
ENSG00000114268	PFKFB4	640.297	1.75107	0.446732	3.91973	8.86486e-05	0.00159365
ENSG00000070404	FSTL3	173.817	1.74968	0.345313	5.06694	4.04253e-07	1.41048e-05
ENSG00000127423	AUNIP	19.8911	1.7394	0.608189	2.85997	0.00423686	0.0365683
ENSG00000232040	ZBED9	30.3693	1.72666	0.477861	3.61332	0.000302304	0.00447904
ENSG00000187621	TCL6	37.4121	1.7223	0.527552	3.2647	0.00109579	0.0125969
ENSG00000165685	TMEM52B	24.6561	1.71917	0.513155	3.35019	0.000807564	0.0100178
ENSG00000104998	IL27RA	99.4593	1.71711	0.354166	4.84832	1.24514e-06	3.82166e-05
ENSG00000214269	LGMNP1	56.3621	1.71212	0.377964	4.52985	5.90242e-06	0.000155606
ENSG00000205364	MT1M	87.7888	1.70824	0.524089	3.25945	0.00111628	0.012778
ENSG00000135245	HILPDA	239.957	1.70716	0.487578	3.50131	0.000462979	0.00632359
ENSG00000278828	HIST1H3H	117.675	1.70283	0.352568	4.82979	1.3668e-06	4.13207e-05
ENSG00000237438	CECR7	70.3476	1.70073	0.344845	4.93188	8.14426e-07	2.64597e-05
ENSG00000132879	FBXO44	34.3626	1.69891	0.483744	3.51199	0.000444757	0.00611452
ENSG00000169255	B3GALNT1	70.0961	1.69642	0.467966	3.62508	0.000288867	0.00430359
ENSG00000026751	SLAMF7	367.356	1.6951	0.241878	7.00808	2.41617e-12	2.08262e-10
ENSG00000261526	AC012615.1	46.5732	1.67801	0.432107	3.88331	0.000103043	0.00180765
ENSG00000219607	PPP1R3G	52.6026	1.67676	0.52854	3.17244	0.00151161	0.0162954
ENSG00000236453	AC003092.1	108.808	1.67654	0.369084	4.54243	5.56098e-06	0.000147636
ENSG00000154165	GPR15	337.648	1.67245	0.464486	3.60064	0.000317432	0.00466292
ENSG00000167332	OR51E2	25.7938	1.67096	0.577696	2.89246	0.00382241	0.0338106
ENSG00000056998	GYG2	36.0582	1.66822	0.473489	3.52325	0.000426289	0.00590795
ENSG00000267575	AC006504.5	60.7098	1.66539	0.360915	4.61437	3.94293e-06	0.000107275
ENSG00000276851	AC002401.4	38.6437	1.66484	0.486696	3.42069	0.000624627	0.00809229
ENSG00000137496	IL18BP	32.2042	1.65959	0.548481	3.0258	0.00247977	0.024168
ENSG00000215869	AC092506.1	23.7851	1.65943	0.553236	2.99949	0.00270431	0.0257567
ENSG00000105750	ZNF85	44.5609	1.65802	0.439349	3.77382	0.000160764	0.00266748
ENSG00000243137	PSG4	599.749	1.65232	0.501436	3.29517	0.000983629	0.0116554
ENSG00000158825	CDA	68.5472	1.64754	0.418616	3.93567	8.29643e-05	0.00151308
ENSG00000251138	AC090502.1	156.944	1.64218	0.287535	5.71125	1.12152e-08	5.40045e-07
ENSG00000112029	FBXO5	570.562	1.64054	0.327875	5.00355	5.62839e-07	1.90397e-05
ENSG00000096060	FKBP5	57.431	1.6369	0.391712	4.17883	2.93018e-05	0.000613875
ENSG00000226314	ZNF192P1	22.5344	1.63603	0.577983	2.83058	0.00464632	0.0391361
ENSG00000198298	ZNF485	27.8881	1.62779	0.487332	3.34021	0.000837164	0.0102813
ENSG00000168496	FEN1	283.226	1.62167	0.292006	5.55356	2.79907e-08	1.23159e-06
ENSG00000256525	POLG2	158.045	1.61943	0.306538	5.28296	1.27117e-07	4.90686e-06
ENSG00000196705	ZNF431	80.351	1.61804	0.422233	3.83209	0.000127058	0.00217636
ENSG00000232677	LINC00665	210.733	1.61488	0.28883	5.59112	2.25611e-08	1.01764e-06
ENSG00000187239	FNBP1	610.508	1.61212	0.240378	6.70662	1.99182e-11	1.44606e-09
ENSG00000161642	ZNF385A	144.009	1.61206	0.465516	3.46295	0.000534279	0.00712724
ENSG00000123358	NR4A1	385.056	1.60696	0.406868	3.9496	7.82827e-05	0.00144339
ENSG00000198947	DMD	82.2702	1.60591	0.528722	3.03735	0.00238669	0.0235623
ENSG00000156711	MAPK13	87.8498	1.60302	0.436056	3.67619	0.000236746	0.00363318
ENSG00000108370	RGS9	32.8303	1.60249	0.49681	3.22556	0.00125725	0.0141261
ENSG00000144891	AGTR1	191.852	1.60174	0.320827	4.99252	5.95962e-07	2.00882e-05
ENSG00000156269	NAA11	901.091	1.60126	0.211858	7.55817	4.0877e-14	4.70484e-12
ENSG00000142185	TRPM2	44.6661	1.60106	0.433121	3.69656	0.000218545	0.00340087
ENSG00000241852	C8orf58	183.788	1.59916	0.360778	4.43254	9.31304e-06	0.000228897
ENSG00000131470	PSMC3IP	89.6923	1.59561	0.377061	4.23171	2.31923e-05	0.000502039
ENSG00000209082	MT-TL1	215.955	1.59561	0.534568	2.98486	0.00283706	0.0267896
ENSG00000229656	ITGB1-DT	83.3359	1.59238	0.395243	4.02887	5.60462e-05	0.00108729
ENSG00000232807	AL137186.2	39.1518	1.59088	0.552839	2.87765	0.00400643	0.0349956
ENSG00000012171	SEMA3B	102.378	1.58738	0.350872	4.52411	6.06491e-06	0.000159445
ENSG00000140030	GPR65	78.5145	1.58491	0.412509	3.84213	0.000121973	0.00209878
ENSG00000101255	TRIB3	266.238	1.58449	0.305831	5.18094	2.20765e-07	8.07591e-06
ENSG00000189067	LITAF	874.669	1.57595	0.233846	6.73928	1.59174e-11	1.17826e-09
ENSG00000174125	TLR1	47.1612	1.57066	0.421632	3.7252	0.00019516	0.0031061
ENSG00000196497	IPO4	34.942	1.56931	0.479755	3.27107	0.00107141	0.0123694
ENSG00000113070	HBEGF	424.449	1.56514	0.386343	4.05116	5.09639e-05	0.00100522
ENSG00000157833	GAREM2	77.6232	1.56499	0.416075	3.76133	0.000169013	0.00277484
ENSG00000205978	NYNRIN	141.339	1.5626	0.273556	5.71218	1.11539e-08	5.38468e-07
ENSG00000136383	ALPK3	40.8989	1.56184	0.523196	2.98519	0.00283406	0.0267817
ENSG00000128394	APOBEC3F	47.5525	1.55871	0.453078	3.44028	0.000581122	0.00763344
ENSG00000186642	PDE2A	76.2097	1.55478	0.539125	2.8839	0.00392779	0.0345003
ENSG00000111058	ACSS3	49.1613	1.55386	0.422505	3.67772	0.000235325	0.00361432
ENSG00000125630	POLR1B	509.106	1.54903	0.248521	6.23299	4.57615e-10	2.87931e-08
ENSG00000215154	AC141586.1	25.4704	1.54478	0.519249	2.97503	0.00292957	0.027422
ENSG00000132849	PATJ	82.3381	1.5434	0.344418	4.48118	7.4233e-06	0.000189354
ENSG00000170175	CHRNB1	84.1851	1.54134	0.320707	4.80605	1.53939e-06	4.60498e-05
ENSG00000080573	COL5A3	167.476	1.53918	0.564117	2.72848	0.00636276	0.0497735
ENSG00000261040	WFDC21P	694.347	1.53188	0.36828	4.15955	3.18882e-05	0.000659278
ENSG00000153790	C7orf31	37.0786	1.53158	0.505855	3.02771	0.00246412	0.0240999
ENSG00000131941	RHPN2	49.3339	1.53107	0.430854	3.55357	0.000380047	0.0053736
ENSG00000107738	VSIR	93.2189	1.52732	0.32502	4.69916	2.61232e-06	7.45994e-05
ENSG00000148655	LRMDA	22.4231	1.52716	0.542846	2.81325	0.00490428	0.0408351
ENSG00000165804	ZNF219	62.1093	1.5263	0.45689	3.34064	0.000835849	0.0102774
ENSG00000248475	AC016642.1	150.694	1.52505	0.438425	3.47849	0.000504251	0.00679478
ENSG00000095397	WHRN	82.6492	1.52356	0.503555	3.02561	0.00248133	0.024168
ENSG00000126882	FAM78A	41.23	1.52261	0.447123	3.40536	0.000660769	0.00845032
ENSG00000126890	CTAG2	129.969	1.52232	0.375575	4.05332	5.04969e-05	0.00099705
ENSG00000197774	EME2	36.7452	1.52163	0.462577	3.28946	0.00100381	0.011832
ENSG00000170088	TMEM192	136.936	1.51935	0.394512	3.85122	0.00011753	0.00202974
ENSG00000257151	PWAR6	41.4163	1.51172	0.525688	2.87569	0.00403139	0.035181
ENSG00000143382	ADAMTSL4	53.5041	1.50668	0.516382	2.91777	0.00352545	0.0317341
ENSG00000117069	ST6GALNAC5	84.5436	1.50238	0.378107	3.97341	7.08495e-05	0.00132543
ENSG00000163882	POLR2H	1647.03	1.50013	0.289485	5.18208	2.19419e-07	8.04225e-06
ENSG00000103253	HAGHL	77.2314	1.4957	0.351623	4.2537	2.10269e-05	0.000459911
ENSG00000165949	IFI27	118.354	1.49387	0.503669	2.96597	0.00301732	0.0280705
ENSG00000019582	CD74	81.1667	1.49321	0.516774	2.88949	0.00385863	0.0340512
ENSG00000106785	TRIM14	53.0078	1.49225	0.449373	3.32073	0.000897817	0.0108705
ENSG00000119938	PPP1R3C	320.344	1.48674	0.4604	3.22925	0.00124116	0.013962
ENSG00000159399	HK2	394.347	1.48642	0.380094	3.91066	9.20445e-05	0.00164218
ENSG00000197380	DACT3	38.3515	1.48406	0.489623	3.03103	0.0024372	0.0238985
ENSG00000255583	AC084357.3	88.7254	1.48257	0.36448	4.06763	4.74928e-05	0.000945648
ENSG00000132254	ARFIP2	1241.42	1.47734	0.217777	6.78376	1.17088e-11	8.77025e-10
ENSG00000103490	PYCARD	73.1692	1.47637	0.396112	3.72714	0.000193666	0.00308882
ENSG00000181284	TMEM102	27.4012	1.47347	0.473067	3.11473	0.00184116	0.0190366
ENSG00000143153	ATP1B1	729.387	1.47185	0.271976	5.41168	6.2435e-08	2.57882e-06
ENSG00000224078	SNHG14	827.928	1.4712	0.261678	5.62218	1.88557e-08	8.65987e-07
ENSG00000158406	HIST1H4H	235.114	1.47047	0.274364	5.35955	8.34285e-08	3.35063e-06
ENSG00000235385	LINC02154	231.266	1.46784	0.373319	3.93186	8.42895e-05	0.00153551
ENSG00000115380	EFEMP1	1043.08	1.46717	0.33079	4.43535	9.19241e-06	0.000226818
ENSG00000171444	MCC	64.7345	1.46313	0.46984	3.1141	0.00184509	0.0190525
ENSG00000185201	IFITM2	449.946	1.4621	0.302126	4.83936	1.30255e-06	3.95926e-05
ENSG00000181218	HIST3H2A	59.273	1.46201	0.401133	3.64471	0.00026769	0.00403038
ENSG00000197249	SERPINA1	157.654	1.46178	0.362035	4.03768	5.39823e-05	0.0010494
ENSG00000135269	TES	1259.19	1.45992	0.200276	7.28954	3.11012e-13	3.12269e-11
ENSG00000085871	MGST2	454.266	1.45964	0.285834	5.1066	3.28011e-07	1.16822e-05
ENSG00000162670	BRINP3	178.623	1.459	0.432359	3.37451	0.00073948	0.00926855
ENSG00000169499	PLEKHA2	792.349	1.4583	0.290837	5.01415	5.32685e-07	1.80845e-05
ENSG00000144681	STAC	155.953	1.45717	0.455352	3.20011	0.00137376	0.0151644
ENSG00000280241	AC079298.3	107.776	1.45565	0.467731	3.11215	0.00185731	0.0191472
ENSG00000177663	IL17RA	367.109	1.45389	0.380271	3.82329	0.00013168	0.00225145
ENSG00000175265	GOLGA8A	34.9246	1.44815	0.512697	2.82458	0.00473428	0.0397528
ENSG00000178078	STAP2	59.1605	1.44505	0.370144	3.90404	9.46012e-05	0.00167766
ENSG00000117394	SLC2A1	2997.5	1.44064	0.336432	4.28212	1.85124e-05	0.000409659
ENSG00000110881	ASIC1	89.8001	1.43846	0.318533	4.51587	6.30561e-06	0.000165083
ENSG00000232325	AC093627.1	28.9928	1.43638	0.495108	2.90115	0.00371797	0.0331039
ENSG00000196268	ZNF493	28.4196	1.43621	0.520526	2.75916	0.00579499	0.0463305
ENSG00000100092	SH3BP1	77.9834	1.43613	0.382849	3.75118	0.000176006	0.00285314
ENSG00000257093	KIAA1147	178.735	1.43471	0.344633	4.16301	3.14075e-05	0.000650053
ENSG00000073060	SCARB1	721.703	1.43305	0.309338	4.63263	3.61051e-06	9.96373e-05
ENSG00000184860	SDR42E1	168.053	1.43229	0.384304	3.72697	0.000193796	0.00308882
ENSG00000099875	MKNK2	492.67	1.42775	0.336909	4.2378	2.25722e-05	0.000491433
ENSG00000196511	TPK1	46.6985	1.42745	0.397392	3.59204	0.0003281	0.00477136
ENSG00000128340	RAC2	1485.86	1.42714	0.398845	3.57818	0.000345992	0.00498166
ENSG00000011105	TSPAN9	123.635	1.42514	0.319614	4.45895	8.23624e-06	0.000206464
ENSG00000261824	LINC00662	205.841	1.42328	0.292588	4.86445	1.14778e-06	3.56928e-05
ENSG00000250303	AP002884.1	44.9693	1.42132	0.469639	3.02641	0.00247474	0.0241662
ENSG00000213366	GSTM2	56.327	1.42004	0.389005	3.65045	0.000261782	0.00395312
ENSG00000163462	TRIM46	37.358	1.41646	0.464886	3.04691	0.00231208	0.0229699
ENSG00000153944	MSI2	1097.74	1.41572	0.275879	5.13165	2.87213e-07	1.02873e-05
ENSG00000099399	MAGEB2	1788.34	1.41266	0.288197	4.90171	9.5008e-07	3.03961e-05
ENSG00000169231	THBS3	323.865	1.41251	0.283573	4.98112	6.32168e-07	2.1195e-05
ENSG00000221955	SLC12A8	770.084	1.40956	0.37912	3.71797	0.000200832	0.00317763
ENSG00000213672	NCKIPSD	299.092	1.40732	0.342698	4.10658	4.01568e-05	0.000815054
ENSG00000110042	DTX4	130.112	1.40353	0.443914	3.16173	0.00156838	0.0167637
ENSG00000278318	ZNF229	193.71	1.40256	0.271775	5.16072	2.46005e-07	8.89575e-06
ENSG00000128606	LRRC17	1034.28	1.39826	0.404088	3.46028	0.000539612	0.00718823
ENSG00000135953	MFSD9	43.7484	1.39688	0.438638	3.18458	0.00144965	0.0157687
ENSG00000130396	AFDN	391.707	1.39662	0.311816	4.479	7.49943e-06	0.000190577
ENSG00000185860	CCDC190	32.068	1.39633	0.45673	3.05723	0.00223394	0.0223465
ENSG00000119227	PIGZ	54.6735	1.39546	0.436853	3.19435	0.00140148	0.0153715
ENSG00000138111	MFSD13A	27.8131	1.39031	0.500034	2.78043	0.00542873	0.0440175
ENSG00000088876	ZNF343	131.079	1.38928	0.341231	4.07137	4.6738e-05	0.000934076
ENSG00000160181	TFF2	73.9199	1.38876	0.480864	2.88805	0.00387644	0.0341605
ENSG00000118785	SPP1	1340.89	1.38494	0.506006	2.73701	0.00620006	0.0488042
ENSG00000116016	EPAS1	1150.04	1.38395	0.462658	2.99131	0.00277785	0.0263296
ENSG00000234912	SNHG20	35.4465	1.38258	0.500425	2.76282	0.00573045	0.0459884
ENSG00000266094	RASSF5	147.608	1.37781	0.366651	3.75782	0.000171397	0.00280598
ENSG00000280128	AL662795.1	91.0577	1.37403	0.449328	3.05797	0.00222841	0.0223148
ENSG00000185909	KLHDC8B	79.7102	1.36925	0.344097	3.97927	6.91279e-05	0.00130095
ENSG00000187498	COL4A1	5371.59	1.36793	0.32843	4.16506	3.11265e-05	0.000644945
ENSG00000188157	AGRN	571.887	1.36688	0.415247	3.29173	0.000995743	0.0117546
ENSG00000143162	CREG1	3842.29	1.36649	0.303717	4.49923	6.81999e-06	0.000176085
ENSG00000105699	LSR	53.4753	1.35954	0.429186	3.16771	0.00153644	0.0164877
ENSG00000183049	CAMK1D	46.3391	1.35756	0.442407	3.06857	0.00215087	0.0216348
ENSG00000120658	ENOX1	47.9917	1.34951	0.419494	3.217	0.0012954	0.0144927
ENSG00000242125	SNHG3	851.21	1.34707	0.335825	4.01123	6.04041e-05	0.00115873
ENSG00000169933	FRMPD4	74.331	1.34675	0.375025	3.59109	0.000329303	0.00477506
ENSG00000133056	PIK3C2B	46.4256	1.3459	0.412453	3.26316	0.00110176	0.0126424
ENSG00000138629	UBL7	1435.33	1.34474	0.205188	6.5537	5.61298e-11	3.88097e-09
ENSG00000139200	PIANP	66.8594	1.34432	0.448462	2.99762	0.00272097	0.0258746
ENSG00000233937	AC008443.1	92.8981	1.33689	0.356093	3.75432	0.000173812	0.00283078
ENSG00000128739	SNRPN	255.738	1.33271	0.303665	4.38874	1.14008e-05	0.000270695
ENSG00000217801	AL390719.1	111.167	1.33163	0.389966	3.41475	0.000638417	0.00825395
ENSG00000228288	PCAT6	125.695	1.32781	0.361793	3.67008	0.000242475	0.00370303
ENSG00000261716	AC239868.1	75.3059	1.32677	0.419676	3.16141	0.00157009	0.0167725
ENSG00000228506	AL513550.1	33.7916	1.32645	0.47892	2.76967	0.00561137	0.0452346
ENSG00000146267	FAXC	29.9827	1.32617	0.476213	2.78482	0.0053558	0.0436511
ENSG00000148843	PDCD11	383.174	1.3243	0.23669	5.59508	2.20526e-08	1.00063e-06
ENSG00000230581	ACTG1P14	33.9606	1.32396	0.463036	2.8593	0.00424577	0.0366136
ENSG00000178035	IMPDH2	3876.8	1.32273	0.399405	3.31176	0.000927122	0.0111467
ENSG00000103196	CRISPLD2	87.8488	1.32235	0.399592	3.30924	0.000935488	0.0112187
ENSG00000158321	AUTS2	86.5697	1.32161	0.402818	3.28091	0.00103473	0.0120714
ENSG00000181433	SAGE1	332.423	1.31498	0.44831	2.9332	0.00335488	0.0304602
ENSG00000133119	RFC3	274.089	1.31491	0.398119	3.3028	0.000957252	0.0113929
ENSG00000259345	AC013652.1	36.1494	1.31245	0.452991	2.8973	0.00376385	0.0334022
ENSG00000143367	TUFT1	103.409	1.31044	0.321901	4.07095	4.68224e-05	0.000934076
ENSG00000159388	BTG2	203.555	1.30773	0.312857	4.17995	2.91579e-05	0.000611538
ENSG00000243279	PRAF2	324.331	1.29762	0.248433	5.22321	1.75848e-07	6.58591e-06
ENSG00000182774	RPS17	67.732	1.29587	0.408428	3.17282	0.00150968	0.0162917
ENSG00000165138	ANKS6	155.149	1.29503	0.273019	4.74336	2.10199e-06	6.09479e-05
ENSG00000233922	LINC01694	196.79	1.2949	0.267658	4.8379	1.3122e-06	3.97579e-05
ENSG00000113269	RNF130	1199.33	1.29442	0.227298	5.69482	1.23503e-08	5.84272e-07
ENSG00000062822	POLD1	81.268	1.28949	0.371635	3.46978	0.000520877	0.00698301
ENSG00000104332	SFRP1	712.473	1.28595	0.388834	3.30719	0.000942368	0.0112661
ENSG00000214900	LINC01588	75.9072	1.2858	0.426038	3.01804	0.00254414	0.0247033
ENSG00000011009	LYPLA2	495.731	1.28259	0.220856	5.80733	6.34753e-09	3.22954e-07
ENSG00000135916	ITM2C	681.158	1.28208	0.221761	5.78137	7.40962e-09	3.70011e-07
ENSG00000155495	MAGEC1	1791.65	1.28142	0.229268	5.58918	2.2815e-08	1.02537e-06
ENSG00000077044	DGKD	353.97	1.27381	0.322151	3.95408	7.68294e-05	0.00142459
ENSG00000178860	MSC	624.746	1.26836	0.402239	3.15324	0.00161468	0.0171421
ENSG00000196083	IL1RAP	410.772	1.26709	0.228471	5.54595	2.9236e-08	1.28339e-06
ENSG00000138821	SLC39A8	408.715	1.26652	0.40003	3.16605	0.00154522	0.0165631
ENSG00000048162	NOP16	365.407	1.26615	0.261182	4.84777	1.24858e-06	3.826e-05
ENSG00000186352	ANKRD37	367.147	1.26491	0.354119	3.572	0.000354264	0.00508524
ENSG00000197635	DPP4	568.642	1.2639	0.429391	2.94348	0.00324542	0.0295993
ENSG00000197903	HIST1H2BK	196.752	1.26265	0.365113	3.45825	0.000543702	0.00722232
ENSG00000250571	GLI4	71.7289	1.25593	0.396301	3.16912	0.00152899	0.0164264
ENSG00000104936	DMPK	264.863	1.25469	0.369932	3.39167	0.000694685	0.00876529
ENSG00000081181	ARG2	434.561	1.2503	0.266553	4.69063	2.72359e-06	7.73089e-05
ENSG00000131634	TMEM204	144.554	1.25011	0.283701	4.40644	1.05085e-05	0.000253008
ENSG00000196878	LAMB3	847.954	1.24904	0.376735	3.31543	0.000915025	0.0110223
ENSG00000136908	DPM2	1062.46	1.24898	0.203056	6.1509	7.70452e-10	4.58232e-08
ENSG00000148291	SURF2	201.763	1.24604	0.27075	4.60219	4.18075e-06	0.00011306
ENSG00000108179	PPIF	1208.29	1.24092	0.280383	4.42581	9.60801e-06	0.000234668
ENSG00000139880	CDH24	97.3475	1.23979	0.361208	3.43233	0.000598416	0.00780629
ENSG00000230234	AL162582.1	60.9646	1.2372	0.410504	3.01385	0.00257957	0.0249702
ENSG00000168405	CMAHP	50.7454	1.23344	0.374214	3.29609	0.000980408	0.0116318
ENSG00000074416	MGLL	684.207	1.23312	0.290197	4.24926	2.14475e-05	0.000467486
ENSG00000204019	CT83	68.7748	1.22913	0.447194	2.74854	0.00598614	0.0474367
ENSG00000213096	ZNF254	65.905	1.22876	0.358623	3.42634	0.000611782	0.00796414
ENSG00000107815	TWNK	95.4468	1.22843	0.360228	3.41015	0.000649266	0.00833144
ENSG00000125319	C17orf53	73.7989	1.22721	0.322961	3.79987	0.000144773	0.00244649
ENSG00000163516	ANKZF1	350.979	1.22572	0.285027	4.30037	1.70516e-05	0.000380906
ENSG00000185904	LINC00839	183.003	1.22078	0.261417	4.66988	3.01379e-06	8.46552e-05
ENSG00000140534	TICRR	44.7545	1.21503	0.403676	3.00991	0.00261321	0.0251717
ENSG00000169756	LIMS1	1426.15	1.2146	0.241474	5.02994	4.90629e-07	1.6747e-05
ENSG00000189337	KAZN	70.4694	1.2114	0.342805	3.53379	0.000409647	0.00570663
ENSG00000198933	TBKBP1	47.9576	1.20799	0.418737	2.88484	0.00391617	0.0344623
ENSG00000149582	TMEM25	126.489	1.20721	0.320806	3.76306	0.000167847	0.00276223
ENSG00000157510	AFAP1L1	80.5667	1.20686	0.370807	3.2547	0.00113513	0.0129467
ENSG00000183723	CMTM4	172.154	1.20663	0.338248	3.56729	0.000360689	0.00516176
ENSG00000120217	CD274	147.447	1.20649	0.301448	4.00232	6.27241e-05	0.00119916
ENSG00000135596	MICAL1	289.419	1.20627	0.252356	4.78003	1.7527e-06	5.18556e-05
ENSG00000108651	UTP6	561.163	1.20401	0.249298	4.82959	1.36816e-06	4.13207e-05
ENSG00000184588	PDE4B	505.443	1.20345	0.293016	4.10712	4.00621e-05	0.000814006
ENSG00000160539	PLPP7	85.3053	1.20242	0.329309	3.65135	0.000260868	0.00394247
ENSG00000090097	PCBP4	431.515	1.19866	0.275093	4.35729	1.31682e-05	0.000306112
ENSG00000102554	KLF5	589.196	1.19695	0.361352	3.31241	0.000924948	0.0111277
ENSG00000072274	TFRC	3079.21	1.19556	0.359633	3.32437	0.000886179	0.0107711
ENSG00000198681	MAGEA1	225.599	1.19511	0.267812	4.46248	8.10159e-06	0.000203629
ENSG00000100600	LGMN	1527.48	1.19224	0.253736	4.69876	2.61742e-06	7.46321e-05
ENSG00000180573	HIST1H2AC	760.771	1.19091	0.225905	5.27174	1.35137e-07	5.18464e-06
ENSG00000197989	SNHG12	65.5831	1.19078	0.418811	2.84325	0.00446563	0.0380559
ENSG00000204580	DDR1	414.002	1.19058	0.344363	3.45734	0.000545536	0.00724159
ENSG00000182247	UBE2E2	126.253	1.19054	0.303339	3.92477	8.68126e-05	0.00157414
ENSG00000090530	P3H2	758.662	1.18696	0.237966	4.98794	6.10274e-07	2.05339e-05
ENSG00000107371	EXOSC3	90.6589	1.18626	0.339828	3.49078	0.000481613	0.00651212
ENSG00000186026	ZNF284	113.3	1.18594	0.377742	3.13956	0.00169203	0.0178429
ENSG00000165490	DDIAS	84.8029	1.1854	0.355862	3.33107	0.000865124	0.010556
ENSG00000244509	APOBEC3C	1575.2	1.18452	0.265932	4.4542	8.42076e-06	0.00021053
ENSG00000277969	AC006449.6	52.9691	1.18421	0.38269	3.09444	0.00197187	0.0201631
ENSG00000099899	TRMT2A	126.919	1.18369	0.278002	4.25783	2.06422e-05	0.0004536
ENSG00000137941	TTLL7	134.741	1.18246	0.329104	3.59296	0.000326937	0.00475811
ENSG00000227854	AL590135.1	148.391	1.18083	0.361353	3.2678	0.00108385	0.0124825
ENSG00000156876	SASS6	90.0933	1.17342	0.407885	2.87684	0.00401678	0.0350698
ENSG00000156697	UTP14A	999.593	1.1729	0.275214	4.26177	2.02817e-05	0.000446198
ENSG00000184465	WDR27	84.6333	1.17217	0.414505	2.82787	0.00468582	0.0393984
ENSG00000071539	TRIP13	326.601	1.17179	0.356562	3.28635	0.00101493	0.0119141
ENSG00000196867	ZFP28	52.6092	1.16716	0.387838	3.00939	0.00261771	0.0251717
ENSG00000197461	PDGFA	74.5158	1.16476	0.349818	3.32962	0.000869649	0.0105975
ENSG00000136875	PRPF4	471.017	1.16392	0.273469	4.25615	2.07981e-05	0.000455964
ENSG00000124702	KLHDC3	1365.05	1.16252	0.215924	5.38392	7.288e-08	2.95846e-06
ENSG00000147804	SLC39A4	108	1.15928	0.320543	3.6166	0.000298496	0.00443654
ENSG00000182378	PLCXD1	159.897	1.15777	0.289303	4.00192	6.28294e-05	0.00119916
ENSG00000167549	CORO6	72.6792	1.15528	0.400156	2.88706	0.00388856	0.0342513
ENSG00000136541	ERMN	373.783	1.15498	0.35595	3.24477	0.00117544	0.0133697
ENSG00000144647	POMGNT2	102.842	1.1536	0.333086	3.46338	0.000533444	0.00712114
ENSG00000171858	RPS21	10079.9	1.15191	0.351669	3.27556	0.00105452	0.0122532
ENSG00000173926	MARCH3	68.9503	1.15151	0.415093	2.7741	0.00553554	0.0447874
ENSG00000105137	SYDE1	358.317	1.1473	0.342709	3.34773	0.000814767	0.0100783
ENSG00000113140	SPARC	119026	1.14657	0.253402	4.5247	6.04809e-06	0.000159224
ENSG00000112031	MTRF1L	140.5	1.14011	0.323656	3.52261	0.000427323	0.00591793
ENSG00000103197	TSC2	933.282	1.13908	0.243401	4.67984	2.87101e-06	8.11276e-05
ENSG00000145526	CDH18	432.721	1.13633	0.330751	3.43562	0.000591199	0.00773889
ENSG00000264067	AC005291.1	162.357	1.13486	0.397171	2.85736	0.00427181	0.0367356
ENSG00000166922	SCG5	4024.32	1.1325	0.299903	3.77621	0.000159234	0.0026482
ENSG00000177106	EPS8L2	253.992	1.13215	0.380614	2.97455	0.00293423	0.0274327
ENSG00000172037	LAMB2	1413.6	1.12483	0.402668	2.79345	0.00521493	0.0427615
ENSG00000052749	RRP12	430.428	1.12397	0.289687	3.87995	0.000104477	0.00182602
ENSG00000197696	NMB	1021.26	1.12332	0.350953	3.20078	0.00137058	0.0151398
ENSG00000185033	SEMA4B	962.931	1.12307	0.319733	3.51252	0.000443877	0.00610687
ENSG00000204681	GABBR1	304.775	1.12296	0.377317	2.97618	0.00291863	0.027341
ENSG00000169550	MUC15	835.19	1.12002	0.377737	2.96507	0.00302612	0.0281384
ENSG00000176700	SCAND2P	72.5793	1.115	0.3704	3.01027	0.00261014	0.0251717
ENSG00000172687	ZNF738	60.956	1.11481	0.394175	2.82822	0.00468075	0.0393733
ENSG00000211751	TRBC1	89.2039	1.11083	0.351601	3.15936	0.00158116	0.0168564
ENSG00000176974	SHMT1	93.5743	1.11072	0.310693	3.57499	0.000350237	0.00503894
ENSG00000163795	ZNF513	224.236	1.1105	0.337254	3.29277	0.000992073	0.0117186
ENSG00000107796	ACTA2	1562.96	1.10988	0.364219	3.04729	0.00230918	0.0229532
ENSG00000162104	ADCY9	173.404	1.10814	0.334735	3.3105	0.00093129	0.0111826
ENSG00000140474	ULK3	128.978	1.10584	0.310267	3.56417	0.000365016	0.00520837
ENSG00000111371	SLC38A1	1254.58	1.10119	0.352644	3.12267	0.0017922	0.0186321
ENSG00000105671	DDX49	657.201	1.10069	0.211752	5.19801	2.01433e-07	7.42627e-06
ENSG00000171425	ZNF581	342.436	1.09859	0.3503	3.13614	0.00171185	0.0179916
ENSG00000237298	TTN-AS1	77.187	1.0984	0.323596	3.39436	0.000687882	0.00870424
ENSG00000182541	LIMK2	147.04	1.09833	0.299571	3.66632	0.000246064	0.00375482
ENSG00000116213	WRAP73	182.668	1.09762	0.281785	3.89522	9.81102e-05	0.00173239
ENSG00000132613	MTSS1L	267.237	1.09605	0.355504	3.08309	0.00204866	0.0207794
ENSG00000178896	EXOSC4	185.328	1.09578	0.309186	3.54407	0.000393993	0.00554174
ENSG00000003056	M6PR	880.306	1.09329	0.260798	4.19209	2.76392e-05	0.000586386
ENSG00000165617	DACT1	548.643	1.0916	0.223144	4.8919	9.98678e-07	3.1843e-05
ENSG00000099377	HSD3B7	108.701	1.08812	0.397483	2.73754	0.00619014	0.0487871
ENSG00000168679	SLC16A4	1159.06	1.08713	0.241164	4.50783	6.54941e-06	0.00017052
ENSG00000198918	RPL39	148.719	1.08289	0.323268	3.34981	0.000808661	0.0100225
ENSG00000231074	HCG18	405.499	1.08256	0.299494	3.61463	0.000300777	0.00446692
ENSG00000213859	KCTD11	114.348	1.0825	0.361611	2.99354	0.00275761	0.0261834
ENSG00000116157	GPX7	409.67	1.08117	0.239195	4.52004	6.18268e-06	0.000162315
ENSG00000234722	LINC01287	843.649	1.07734	0.248406	4.33701	1.44436e-05	0.000332079
ENSG00000162337	LRP5	229.3	1.07642	0.363755	2.9592	0.00308437	0.0285256
ENSG00000272617	COG8	91.7086	1.0749	0.31925	3.36695	0.000760057	0.00949493
ENSG00000185215	TNFAIP2	342.106	1.07397	0.243138	4.41712	1.00026e-05	0.000242686
ENSG00000129158	SERGEF	57.4749	1.0737	0.391519	2.74241	0.00609911	0.0481777
ENSG00000149541	B3GAT3	211.266	1.07113	0.323902	3.30695	0.00094319	0.0112661
ENSG00000165732	DDX21	1951.55	1.06792	0.281621	3.79206	0.0001494	0.0025112
ENSG00000172732	MUS81	378.67	1.06266	0.243669	4.3611	1.29413e-05	0.000301579
ENSG00000080561	MID2	80.4504	1.06089	0.329961	3.21519	0.00130359	0.0145687
ENSG00000169241	SLC50A1	671.574	1.05981	0.256576	4.13056	3.61875e-05	0.000740811
ENSG00000173621	LRFN4	84.1292	1.05872	0.360431	2.93738	0.00331003	0.0301109
ENSG00000167962	ZNF598	252.504	1.05662	0.296105	3.56841	0.00035915	0.00514363
ENSG00000181666	HKR1	143.78	1.05533	0.33359	3.16357	0.0015585	0.0166864
ENSG00000162298	SYVN1	1495.17	1.0546	0.380974	2.76817	0.00563721	0.0453572
ENSG00000070061	ELP1	1208.61	1.05158	0.332934	3.15854	0.00158563	0.0168717
ENSG00000115275	MOGS	481.13	1.04987	0.29562	3.5514	0.000383192	0.00540997
ENSG00000242814	AC113398.1	67.4647	1.04984	0.363081	2.89147	0.00383445	0.0338609
ENSG00000144711	IQSEC1	458.371	1.04818	0.366044	2.86353	0.00418943	0.0362751
ENSG00000169905	TOR1AIP2	2360.15	1.04598	0.26888	3.89013	0.00010019	0.00176581
ENSG00000106397	PLOD3	1125.22	1.04267	0.303679	3.43346	0.000595928	0.00778998
ENSG00000147394	ZNF185	730.017	1.04137	0.372786	2.79349	0.00521424	0.0427615
ENSG00000129474	AJUBA	305.046	1.03929	0.274865	3.78109	0.000156143	0.00260597
ENSG00000076604	TRAF4	427.413	1.03747	0.265753	3.9039	9.46553e-05	0.00167766
ENSG00000159217	IGF2BP1	617.535	1.03463	0.24751	4.18016	2.9131e-05	0.000611538
ENSG00000114383	TUSC2	312.622	1.02952	0.251608	4.09175	4.28139e-05	0.000861573
ENSG00000100151	PICK1	165.3	1.02902	0.32013	3.21438	0.00130726	0.0146011
ENSG00000213015	ZNF580	727.843	1.02882	0.23482	4.3813	1.17974e-05	0.000278013
ENSG00000107438	PDLIM1	2952.77	1.02519	0.274107	3.74011	0.000183938	0.002965
ENSG00000136068	FLNB	1797.99	1.02498	0.324148	3.16206	0.00156656	0.0167538
ENSG00000183647	ZNF530	61.2479	1.0237	0.36902	2.77411	0.00553535	0.0447874
ENSG00000103202	NME4	1205.51	1.02369	0.370287	2.76459	0.00569945	0.0457994
ENSG00000231500	RPS18	9036.94	1.02116	0.338061	3.02064	0.00252242	0.0245049
ENSG00000213918	DNASE1	101.964	1.02109	0.36691	2.78296	0.00538655	0.0437884
ENSG00000234072	AC074117.1	87.9477	1.02077	0.348446	2.9295	0.00339509	0.0307455
ENSG00000111275	ALDH2	432.584	1.01916	0.323236	3.153	0.00161601	0.0171466
ENSG00000128567	PODXL	894.316	1.01828	0.341915	2.97816	0.00289989	0.0272195
ENSG00000109079	TNFAIP1	1627.93	1.01675	0.251605	4.04107	5.32075e-05	0.00103648
ENSG00000122435	TRMT13	121.228	1.01609	0.293799	3.45846	0.000543266	0.00722161
ENSG00000111859	NEDD9	600.111	1.01443	0.27413	3.70055	0.000215129	0.00335325
ENSG00000197122	SRC	158.969	1.012	0.338617	2.98864	0.0028022	0.0265401
ENSG00000143319	ISG20L2	630.644	1.01147	0.24279	4.16604	3.09942e-05	0.000644067
ENSG00000140983	RHOT2	500.869	1.01116	0.259561	3.89564	9.7938e-05	0.00173097
ENSG00000172171	TEFM	114.254	1.00901	0.295543	3.4141	0.000639937	0.00825967
ENSG00000136490	LIMD2	80.8581	1.00852	0.352006	2.86505	0.00416938	0.0361492
ENSG00000123415	SMUG1	433.376	1.00778	0.230601	4.37022	1.24119e-05	0.000291401
ENSG00000104872	PIH1D1	1042.15	1.00751	0.204174	4.93457	8.03277e-07	2.61877e-05
ENSG00000083845	RPS5	20089.5	1.00729	0.329772	3.05449	0.00225441	0.0224917
ENSG00000197142	ACSL5	961.3	1.00422	0.229091	4.38352	1.16779e-05	0.000275703
ENSG00000165943	MOAP1	404.037	1.0033	0.23711	4.23138	2.32263e-05	0.000502198
ENSG00000177302	TOP3A	239.43	1.00105	0.336509	2.97482	0.00293163	0.027422
ENSG00000099308	MAST3	86.9666	1.00101	0.361346	2.77024	0.00560149	0.045224
ENSG00000100242	SUN2	248.952	0.999158	0.302074	3.30765	0.00094081	0.0112661
ENSG00000259091	LINC00517	163.841	0.997736	0.282821	3.52781	0.000419019	0.00582002
ENSG00000186834	HEXIM1	619.7	0.994852	0.311054	3.19833	0.00138228	0.0152228
ENSG00000102057	KCND1	122.425	0.987617	0.315463	3.13069	0.00174396	0.0182579
ENSG00000109083	IFT20	714.635	0.984681	0.251021	3.92271	8.7558e-05	0.00158006
ENSG00000214530	STARD10	327.951	0.98378	0.261885	3.75653	0.000172286	0.00281322
ENSG00000197372	ZNF675	64.1578	0.983121	0.348616	2.82007	0.00480131	0.0401548
ENSG00000138166	DUSP5	727.98	0.980835	0.281792	3.48071	0.000500083	0.00674737
ENSG00000105726	ATP13A1	655.682	0.969105	0.317433	3.05295	0.00226606	0.0225602
ENSG00000253719	ATXN7L3B	2141.15	0.968748	0.231093	4.19202	2.7648e-05	0.000586386
ENSG00000163479	SSR2	8567.62	0.965162	0.196445	4.91313	8.96321e-07	2.89213e-05
ENSG00000164970	FAM219A	285.568	0.964404	0.348182	2.76982	0.00560865	0.0452346
ENSG00000137501	SYTL2	175.934	0.96154	0.340518	2.82375	0.00474652	0.039804
ENSG00000136732	GYPC	868.685	0.961219	0.301426	3.18891	0.00142811	0.0156091
ENSG00000108592	FTSJ3	634.518	0.956109	0.226476	4.22167	2.42497e-05	0.000521341
ENSG00000132680	KHDC4	590.187	0.956006	0.266194	3.59139	0.000328915	0.00477506
ENSG00000248049	UBA6-AS1	183.098	0.954081	0.324966	2.93595	0.00332533	0.0302064
ENSG00000073792	IGF2BP2	1070.53	0.951658	0.24571	3.87309	0.000107465	0.00187131
ENSG00000179115	FARSA	664.547	0.949119	0.205014	4.62953	3.6649e-06	0.000100991
ENSG00000166821	PEX11A	131.089	0.947887	0.290001	3.26857	0.00108093	0.0124564
ENSG00000162520	SYNC	443.908	0.947004	0.219506	4.31424	1.60151e-05	0.000361172
ENSG00000204351	SKIV2L	561.047	0.946192	0.256113	3.69444	0.000220376	0.00342372
ENSG00000152952	PLOD2	7907.27	0.945569	0.252525	3.74446	0.00018078	0.00291909
ENSG00000188522	FAM83G	148.294	0.945299	0.324206	2.91574	0.00354845	0.0318702
ENSG00000128510	CPA4	1876.24	0.945236	0.314072	3.00962	0.00261577	0.0251717
ENSG00000181481	RNF135	180.579	0.944125	0.313743	3.00923	0.0026191	0.0251722
ENSG00000279117	AP001972.5	204.059	0.942122	0.257611	3.65715	0.000255034	0.00387291
ENSG00000102096	PIM2	104.412	0.939881	0.319111	2.94531	0.00322633	0.0295202
ENSG00000037965	HOXC8	254.96	0.939089	0.279	3.36591	0.000762913	0.0095243
ENSG00000149782	PLCB3	279.524	0.933408	0.26834	3.47845	0.000504317	0.00679478
ENSG00000162522	KIAA1522	431.01	0.932728	0.280489	3.32536	0.000883042	0.0107399
ENSG00000173559	NABP1	316.839	0.930822	0.337045	2.76171	0.00574989	0.0460675
ENSG00000134871	COL4A2	3238.3	0.930698	0.339401	2.74218	0.00610327	0.0481829
ENSG00000087266	SH3BP2	304.371	0.928638	0.294478	3.15351	0.00161322	0.0171407
ENSG00000225830	ERCC6	260.77	0.928064	0.272243	3.40895	0.000652123	0.00835673
ENSG00000134954	ETS1	759.291	0.927618	0.233869	3.96639	7.29685e-05	0.00135968
ENSG00000211772	TRBC2	788.803	0.927559	0.235114	3.94514	7.97528e-05	0.00146726
ENSG00000095383	TBC1D2	152.903	0.926373	0.305326	3.03404	0.002413	0.0237352
ENSG00000214022	REPIN1	1085.47	0.926334	0.266878	3.471	0.000518517	0.00695631
ENSG00000144021	CIAO1	915.339	0.925079	0.213578	4.33133	1.48209e-05	0.000337873
ENSG00000160613	PCSK7	241.212	0.924689	0.295559	3.12861	0.00175634	0.0183468
ENSG00000188976	NOC2L	319.885	0.918828	0.254786	3.60627	0.000310634	0.0045773
ENSG00000076928	ARHGEF1	493.904	0.909436	0.232273	3.91537	9.02657e-05	0.00161656
ENSG00000247077	PGAM5	340.856	0.904875	0.241123	3.75275	0.000174904	0.00284367
ENSG00000175376	EIF1AD	295.944	0.902861	0.29569	3.05341	0.00226258	0.0225375
ENSG00000138834	MAPK8IP3	238.668	0.902016	0.310766	2.90255	0.00370136	0.0329925
ENSG00000130175	PRKCSH	3657.42	0.899989	0.260563	3.45401	0.000552316	0.00729567
ENSG00000092820	EZR	749.377	0.89926	0.264737	3.3968	0.000681786	0.00866043
ENSG00000126746	ZNF384	1022.86	0.899117	0.309251	2.9074	0.00364447	0.0325417
ENSG00000105339	DENND3	141.544	0.895108	0.285151	3.13907	0.00169485	0.0178626
ENSG00000167535	CACNB3	305.986	0.894009	0.319285	2.80004	0.00510966	0.0420995
ENSG00000108107	RPL28	28047.1	0.892822	0.201989	4.42016	9.86293e-06	0.000239913
ENSG00000227057	WDR46	750.238	0.887695	0.227834	3.89624	9.76962e-05	0.00172832
ENSG00000142207	URB1	421.687	0.887273	0.233527	3.79945	0.00014502	0.00244848
ENSG00000134285	FKBP11	520.313	0.886772	0.309791	2.86248	0.00420334	0.0363578
ENSG00000065183	WDR3	343.383	0.884598	0.27577	3.20774	0.00133782	0.0148371
ENSG00000171843	MLLT3	499.747	0.884144	0.277563	3.18538	0.00144563	0.015746
ENSG00000152137	HSPB8	492.669	0.881751	0.233868	3.77029	0.00016306	0.002696
ENSG00000128487	SPECC1	486.245	0.881442	0.218008	4.04315	5.2737e-05	0.00103157
ENSG00000109917	ZPR1	996.58	0.88084	0.211213	4.17039	3.04084e-05	0.000633541
ENSG00000198720	ANKRD13B	129.853	0.879547	0.297618	2.95529	0.00312378	0.0287994
ENSG00000141644	MBD1	818.339	0.878189	0.265748	3.30459	0.000951153	0.0113346
ENSG00000132640	BTBD3	790.484	0.878058	0.235744	3.72463	0.000195603	0.00311053
ENSG00000100938	GMPR2	998.898	0.877384	0.279756	3.13625	0.00171122	0.0179916
ENSG00000158156	XKR8	158.844	0.876403	0.262401	3.33994	0.000837979	0.0102846
ENSG00000156804	FBXO32	3573.53	0.875404	0.299912	2.91887	0.00351305	0.0316527
ENSG00000181458	TMEM45A	3081.96	0.874767	0.308507	2.83549	0.00457561	0.0387132
ENSG00000001461	NIPAL3	287.658	0.87279	0.252518	3.45635	0.000547538	0.00726306
ENSG00000171700	RGS19	122.593	0.870237	0.306733	2.83711	0.00455236	0.0385338
ENSG00000154511	FAM69A	575.936	0.869838	0.239805	3.62727	0.000286433	0.00427408
ENSG00000142751	GPN2	342.722	0.869092	0.227649	3.81768	0.000134714	0.00229915
ENSG00000142303	ADAMTS10	165.219	0.868071	0.28608	3.03436	0.00241045	0.0237339
ENSG00000124006	OBSL1	404.226	0.868026	0.26947	3.22123	0.00127642	0.0142989
ENSG00000162599	NFIA	244.045	0.867701	0.295857	2.93284	0.00335879	0.0304792
ENSG00000109472	CPE	662.597	0.864356	0.306266	2.82224	0.00476893	0.0399726
ENSG00000128283	CDC42EP1	308.86	0.863987	0.272978	3.16504	0.00155059	0.0166112
ENSG00000160767	FAM189B	448.275	0.863483	0.213278	4.04862	5.15208e-05	0.00101505
ENSG00000114388	NPRL2	474.361	0.862931	0.233092	3.70211	0.000213816	0.0033464
ENSG00000184787	UBE2G2	630.206	0.862531	0.298259	2.89189	0.00382936	0.0338562
ENSG00000141378	PTRH2	691.182	0.860645	0.226124	3.80608	0.000141189	0.00239451
ENSG00000079308	TNS1	1472.6	0.860131	0.285511	3.0126	0.00259018	0.0250472
ENSG00000099977	DDT	887.916	0.856719	0.298171	2.87325	0.00406279	0.0354059
ENSG00000132382	MYBBP1A	304.189	0.856688	0.287418	2.98064	0.00287648	0.0270562
ENSG00000256087	ZNF432	180.434	0.854623	0.304787	2.804	0.00504731	0.0416767
ENSG00000138617	PARP16	238.166	0.851994	0.308896	2.75819	0.00581216	0.0463892
ENSG00000165792	METTL17	550.272	0.850816	0.229449	3.70808	0.000208838	0.00328502
ENSG00000169230	PRELID1	802.175	0.850546	0.253038	3.36133	0.00077567	0.00965165
ENSG00000137124	ALDH1B1	304.482	0.850227	0.29638	2.86871	0.00412156	0.0358188
ENSG00000004478	FKBP4	860.527	0.84733	0.258403	3.27911	0.00104136	0.0121338
ENSG00000127080	IPPK	221.963	0.84586	0.305479	2.76896	0.00562348	0.0452825
ENSG00000117525	F3	251.46	0.84305	0.280118	3.00962	0.00261571	0.0251717
ENSG00000086712	TXLNG	688.63	0.842168	0.269617	3.12358	0.00178667	0.0186321
ENSG00000180198	RCC1	355.981	0.842168	0.255746	3.29299	0.000991278	0.0117166
ENSG00000132768	DPH2	164.476	0.84196	0.270087	3.11736	0.00182477	0.0189151
ENSG00000148926	ADM	724.055	0.841494	0.256384	3.28216	0.00103014	0.0120401
ENSG00000103932	RPAP1	235.165	0.83765	0.251226	3.33425	0.000855297	0.0104428
ENSG00000144597	EAF1	536.566	0.836832	0.302345	2.76781	0.00564351	0.0453885
ENSG00000214517	PPME1	1558.95	0.83633	0.235659	3.54889	0.000386855	0.0054576
ENSG00000167173	C15orf39	299.344	0.83519	0.299381	2.78972	0.00527531	0.0431816
ENSG00000073008	PVR	455.263	0.832413	0.220083	3.78227	0.000155406	0.00259597
ENSG00000149923	PPP4C	1130.04	0.832064	0.22426	3.71026	0.00020705	0.00326455
ENSG00000104611	SH2D4A	357.859	0.831737	0.239169	3.4776	0.000505916	0.00681146
ENSG00000166974	MAPRE2	2474.37	0.830291	0.268744	3.08953	0.00200476	0.0204109
ENSG00000164880	INTS1	323.162	0.828386	0.2865	2.8914	0.00383527	0.0338609
ENSG00000132286	TIMM10B	711.209	0.827357	0.293	2.82374	0.00474665	0.039804
ENSG00000144028	SNRNP200	2631.71	0.824388	0.209037	3.94374	8.02219e-05	0.00147016
ENSG00000130560	UBAC1	460.935	0.82335	0.238036	3.45893	0.000542318	0.00721409
ENSG00000059804	SLC2A3	900.121	0.822659	0.25529	3.22244	0.00127103	0.014247
ENSG00000161016	RPL8	8306.83	0.821609	0.260061	3.1593	0.00158151	0.0168564
ENSG00000177951	BET1L	878.565	0.821269	0.222852	3.68527	0.000228464	0.00353192
ENSG00000161036	LRWD1	208.563	0.820964	0.272864	3.00869	0.00262379	0.0252044
ENSG00000137166	FOXP4	392.355	0.820492	0.273714	2.99762	0.00272094	0.0258746
ENSG00000165046	LETM2	231.915	0.820006	0.252063	3.25317	0.00114124	0.0130084
ENSG00000127526	SLC35E1	1434.83	0.818487	0.283349	2.88862	0.00386939	0.0341142
ENSG00000069974	RAB27A	340.624	0.818233	0.241107	3.39365	0.000689676	0.00871373
ENSG00000167785	ZNF558	355.535	0.818062	0.257374	3.1785	0.00148041	0.0160331
ENSG00000157978	LDLRAP1	210.734	0.81722	0.29172	2.80138	0.0050884	0.041961
ENSG00000136052	SLC41A2	288.415	0.817213	0.296979	2.75175	0.00592782	0.0470734
ENSG00000125170	DOK4	300.217	0.816901	0.280841	2.90877	0.00362851	0.0324452
ENSG00000160691	SHC1	4170.56	0.816726	0.26087	3.13078	0.00174343	0.0182579
ENSG00000130733	YIPF2	504.478	0.815356	0.255617	3.18976	0.00142392	0.0155723
ENSG00000100564	PIGH	216.196	0.814083	0.270949	3.00456	0.00265964	0.0254163
ENSG00000070495	JMJD6	479.98	0.814073	0.291832	2.78953	0.00527844	0.0431885
ENSG00000164284	GRPEL2	293.333	0.810968	0.245224	3.30704	0.000942862	0.0112661
ENSG00000078061	ARAF	932.736	0.80965	0.247686	3.26885	0.00107985	0.0124516
ENSG00000138050	THUMPD2	184.863	0.808505	0.278766	2.9003	0.00372811	0.0331373
ENSG00000094804	CDC6	215.69	0.808346	0.25316	3.19303	0.00140788	0.0154237
ENSG00000271361	HTATSF1P2	118.22	0.807309	0.28826	2.80063	0.00510036	0.0420412
ENSG00000086504	MRPL28	686.674	0.803891	0.282013	2.85055	0.00436443	0.0373619
ENSG00000132535	DLG4	518.395	0.801263	0.26611	3.01102	0.00260371	0.0251394
ENSG00000156709	AIFM1	346.658	0.800239	0.249454	3.20796	0.0013368	0.0148371
ENSG00000123374	CDK2	1013.22	0.799424	0.288942	2.76673	0.00566213	0.0455189
ENSG00000177600	RPLP2	22092.2	0.797782	0.274579	2.90547	0.00366696	0.032727
ENSG00000157557	ETS2	513.939	0.796814	0.23064	3.4548	0.000550711	0.00728978
ENSG00000040633	PHF23	1019.43	0.796002	0.225662	3.52742	0.000419636	0.0058243
ENSG00000063245	EPN1	587.505	0.794728	0.230175	3.45271	0.00055499	0.00732586
ENSG00000161671	EMC10	784.529	0.794116	0.239899	3.31022	0.000932236	0.0111868
ENSG00000196576	PLXNB2	1241.64	0.793156	0.283522	2.79751	0.00514979	0.0423562
ENSG00000119986	AVPI1	416.384	0.791391	0.256706	3.08288	0.00205011	0.020783
ENSG00000171067	C11orf24	1050.51	0.789967	0.238381	3.31389	0.000920092	0.0110763
ENSG00000163872	YEATS2	565.66	0.788451	0.262832	2.99984	0.00270125	0.0257519
ENSG00000168256	NKIRAS2	899.83	0.787249	0.240971	3.26699	0.00108697	0.0125108
ENSG00000077684	JADE1	241.612	0.786823	0.266384	2.95372	0.00313971	0.0288817
ENSG00000124120	TTPAL	309.157	0.786559	0.247052	3.18377	0.00145368	0.0157972
ENSG00000213445	SIPA1	151.06	0.785456	0.284966	2.75632	0.0058456	0.0465773
ENSG00000167721	TSR1	1028.38	0.784577	0.211699	3.7061	0.000210472	0.00330072
ENSG00000119522	DENND1A	398.359	0.78381	0.265998	2.94668	0.00321206	0.0294039
ENSG00000130717	UCK1	297.709	0.782764	0.281032	2.78532	0.00534751	0.0436024
ENSG00000037749	MFAP3	516.337	0.781876	0.272802	2.86609	0.00415579	0.0360665
ENSG00000050820	BCAR1	463.523	0.781579	0.28024	2.78896	0.00528774	0.0432271
ENSG00000204220	PFDN6	856.264	0.779162	0.240487	3.23993	0.0011956	0.0135301
ENSG00000101972	STAG2	1331.55	0.779106	0.232361	3.353	0.000799396	0.00993941
ENSG00000177954	RPS27	166.422	0.775494	0.267389	2.90024	0.00372873	0.0331373
ENSG00000104415	WISP1	2935.88	0.774993	0.211455	3.66506	0.000247283	0.00377036
ENSG00000133639	BTG1	1735.9	0.77231	0.208644	3.70156	0.000214279	0.0033464
ENSG00000172046	USP19	757.391	0.771833	0.235653	3.2753	0.0010555	0.0122532
ENSG00000109099	PMP22	1085.74	0.770985	0.239543	3.21856	0.00128836	0.0144242
ENSG00000037757	MRI1	402.272	0.770977	0.226177	3.40873	0.000652651	0.00835783
ENSG00000237441	RGL2	598.428	0.768956	0.268947	2.85914	0.00424793	0.0366136
ENSG00000073111	MCM2	211.659	0.768527	0.270578	2.84031	0.00450691	0.0383555
ENSG00000148175	STOM	816.601	0.765095	0.224163	3.41311	0.00064225	0.00826388
ENSG00000143183	TMCO1	2321.43	0.764749	0.230526	3.3174	0.000908586	0.0109588
ENSG00000132603	NIP7	430.131	0.763402	0.250619	3.04607	0.00231853	0.0230098
ENSG00000211455	STK38L	2551.18	0.7633	0.233158	3.27375	0.00106129	0.0122902
ENSG00000165271	NOL6	528.687	0.759187	0.276594	2.74477	0.00605527	0.0479341
ENSG00000115419	GLS	1616.93	0.758505	0.228459	3.3201	0.000899855	0.0108882
ENSG00000135372	NAT10	473.333	0.757314	0.219395	3.45183	0.000556788	0.00734447
ENSG00000146112	PPP1R18	1829	0.756607	0.253643	2.98296	0.00285475	0.0269291
ENSG00000005893	LAMP2	6598.04	0.756248	0.202304	3.73817	0.000185363	0.00298542
ENSG00000185000	DGAT1	286.436	0.755208	0.249327	3.02899	0.00245373	0.0240107
ENSG00000127666	TICAM1	311.179	0.753702	0.25519	2.95349	0.00314201	0.0288887
ENSG00000005884	ITGA3	3949.18	0.748881	0.249103	3.00631	0.00264439	0.025332
ENSG00000182979	MTA1	765.385	0.746988	0.221722	3.36903	0.00075432	0.009442
ENSG00000205250	E2F4	988.903	0.746752	0.227473	3.28281	0.00102777	0.0120199
ENSG00000162458	FBLIM1	1645.71	0.744777	0.237891	3.13074	0.00174364	0.0182579
ENSG00000184232	OAF	782.647	0.743872	0.263435	2.82374	0.0047467	0.039804
ENSG00000278259	MYO19	406.501	0.743704	0.222623	3.34065	0.000835839	0.0102774
ENSG00000100591	AHSA1	1220.07	0.74081	0.260204	2.84704	0.00441278	0.0377074
ENSG00000157613	CREB3L1	1700.14	0.737603	0.211789	3.48272	0.000496341	0.00670166
ENSG00000099917	MED15	1098.06	0.737066	0.243989	3.02089	0.00252029	0.0244969
ENSG00000122779	TRIM24	913.769	0.735602	0.259091	2.83917	0.00452314	0.038407
ENSG00000081760	AACS	262.684	0.731359	0.256381	2.85263	0.00433595	0.0372024
ENSG00000116205	TCEANC2	190.862	0.730342	0.255306	2.86065	0.00422773	0.0365062
ENSG00000232533	AC093673.1	353.232	0.729398	0.246641	2.95732	0.00310323	0.0286718
ENSG00000166508	MCM7	641.035	0.729279	0.223894	3.25725	0.00112499	0.0128543
ENSG00000166197	NOLC1	1183.93	0.729002	0.235888	3.09046	0.00199849	0.020358
ENSG00000065357	DGKA	981.338	0.728553	0.234417	3.10793	0.00188404	0.0193699
ENSG00000111361	EIF2B1	1379.91	0.728414	0.203181	3.58505	0.000337012	0.00487466
ENSG00000107937	GTPBP4	1031.6	0.726199	0.236726	3.06767	0.00215732	0.0216834
ENSG00000178952	TUFM	2326.36	0.72321	0.203893	3.547	0.000389649	0.00549291
ENSG00000204394	VARS	719.286	0.719526	0.256081	2.80976	0.00495777	0.0411588
ENSG00000168404	MLKL	252.045	0.712847	0.25909	2.75135	0.00593496	0.0470905
ENSG00000088205	DDX18	1463.9	0.70798	0.230628	3.06979	0.0021421	0.0215765
ENSG00000105401	CDC37	2581.12	0.705287	0.220498	3.19861	0.00138093	0.0152168
ENSG00000100296	THOC5	1268.02	0.704607	0.201387	3.49876	0.00046742	0.00637041
ENSG00000125676	THOC2	1088.98	0.703769	0.250957	2.80434	0.00504194	0.041667
ENSG00000110107	PRPF19	1141.2	0.701145	0.199531	3.51396	0.000441474	0.00608712
ENSG00000140830	TXNL4B	257.997	0.699147	0.25118	2.78345	0.00537835	0.0437448
ENSG00000104341	LAPTM4B	1351.12	0.697551	0.240886	2.89577	0.0037823	0.0335186
ENSG00000072958	AP1M1	946.925	0.695792	0.205786	3.38114	0.000721863	0.00906579
ENSG00000118985	ELL2	2004.3	0.693979	0.214562	3.23439	0.00121901	0.0137537
ENSG00000112290	WASF1	716.105	0.693934	0.248118	2.79679	0.00516133	0.0423957
ENSG00000147677	EIF3H	6150.42	0.691574	0.23842	2.90066	0.00372381	0.0331247
ENSG00000130517	PGPEP1	507.646	0.69137	0.250609	2.75876	0.00580205	0.0463476
ENSG00000130764	LRRC47	480.844	0.690363	0.229176	3.01237	0.00259215	0.0250521
ENSG00000165819	METTL3	621.183	0.690007	0.225867	3.05492	0.00225123	0.0224837
ENSG00000167658	EEF2	22931.6	0.689816	0.209748	3.28879	0.0010062	0.011841
ENSG00000183624	HMCES	356.573	0.687234	0.235702	2.91569	0.00354901	0.0318702
ENSG00000188486	H2AFX	262.233	0.679007	0.239252	2.83804	0.00453914	0.0384909
ENSG00000170445	HARS	1204.59	0.678691	0.201518	3.36789	0.000757449	0.00946861
ENSG00000215193	PEX26	642.555	0.67433	0.234962	2.86996	0.00410527	0.0357043
ENSG00000103365	GGA2	484.212	0.672839	0.232242	2.89715	0.00376573	0.0334031
ENSG00000113615	SEC24A	1535.21	0.668295	0.234267	2.8527	0.00433489	0.0372024
ENSG00000130725	UBE2M	592.857	0.66528	0.214486	3.10175	0.00192383	0.0197146
ENSG00000135249	RINT1	796.499	0.665171	0.22306	2.98203	0.00286339	0.0269842
ENSG00000004399	PLXND1	1086.67	0.663806	0.21158	3.13737	0.00170468	0.0179462
ENSG00000158941	CCAR2	465.345	0.660227	0.231815	2.84808	0.00439833	0.037601
ENSG00000244005	NFS1	285.702	0.659777	0.23327	2.82838	0.00467837	0.0393709
ENSG00000137822	TUBGCP4	427.323	0.658938	0.222529	2.96113	0.00306517	0.0283758
ENSG00000112759	SLC29A1	1219.78	0.658581	0.22991	2.86452	0.00417648	0.0361796
ENSG00000100325	ASCC2	630.454	0.657351	0.210462	3.12337	0.00178795	0.0186321
ENSG00000120314	WDR55	417.334	0.656489	0.231216	2.83929	0.00452135	0.038407
ENSG00000089154	GCN1	901.27	0.656113	0.203369	3.22622	0.00125435	0.0141019
ENSG00000106636	YKT6	1777.49	0.650407	0.233233	2.78866	0.0052927	0.0432489
ENSG00000110344	UBE4A	3165.4	0.647563	0.230397	2.81064	0.00494431	0.0410974
ENSG00000064666	CNN2	2316.71	0.647179	0.210158	3.07949	0.00207355	0.0209976
ENSG00000141971	MVB12A	315.052	0.639197	0.232209	2.75269	0.00591087	0.0469784
ENSG00000136717	BIN1	415.311	0.63673	0.221532	2.87421	0.00405037	0.035314
ENSG00000120742	SERP1	5580.94	0.634401	0.203962	3.11039	0.00186841	0.0192511
ENSG00000197858	GPAA1	746.67	0.630154	0.230169	2.73779	0.00618532	0.0487694
ENSG00000249915	PDCD6	1198.06	0.625812	0.220745	2.83499	0.00458264	0.0387554
ENSG00000135749	PCNX2	460.642	0.62381	0.222977	2.79764	0.00514771	0.0423562
ENSG00000116521	SCAMP3	2135.13	0.619281	0.220688	2.80614	0.00501392	0.0414736
ENSG00000168495	POLR3D	808.219	0.616535	0.217289	2.83739	0.00454841	0.038532
ENSG00000006744	ELAC2	565.12	0.597986	0.217887	2.74447	0.00606085	0.0479341
ENSG00000244038	DDOST	5940.73	0.597574	0.211086	2.83095	0.00464107	0.0391093
ENSG00000125733	TRIP10	1110.86	0.577739	0.209257	2.7609	0.00576423	0.0461431
ENSG00000087191	PSMC5	1596.78	0.572887	0.206898	2.76893	0.00562401	0.0452825
ENSG00000102054	RBBP7	2317.15	0.528634	0.1937	2.72914	0.0063499	0.0497141

## Sheet: Signficant Downregulated Genes
Ensemble-ID	Gene Symbol	baseMean	log2FoldChange	lfcSE	stat	p-value	p-adj
ENSG00000171724	VAT1L	2380.83	-9.46193	0.455704	-20.7633	9.28721e-96	1.75305e-91
ENSG00000008394	MGST1	1007.63	-7.41217	0.368395	-20.1202	4.91169e-90	4.63565e-86
ENSG00000167157	PRRX2	414.798	-5.30599	0.319852	-16.5889	8.38495e-62	5.27581e-58
ENSG00000221866	PLXNA4	673.233	-7.11068	0.451929	-15.7341	8.83318e-56	4.16838e-52
ENSG00000115919	KYNU	824.587	-9.17343	0.606763	-15.1186	1.22022e-51	2.87911e-48
ENSG00000101134	DOK5	393.899	-5.53671	0.402345	-13.7611	4.36766e-43	6.34185e-40
ENSG00000158270	COLEC12	1211.05	-3.12352	0.227606	-13.7234	7.35811e-43	9.92083e-40
ENSG00000146197	SCUBE3	2351.51	-3.99255	0.293201	-13.6171	3.16856e-42	3.58697e-39
ENSG00000154027	AK5	338.137	-4.17006	0.331094	-12.5948	2.25533e-36	1.77382e-33
ENSG00000125968	ID1	630.729	-3.31267	0.265414	-12.4812	9.46101e-36	6.6143e-33
ENSG00000126950	TMEM35A	227.912	-5.79789	0.467252	-12.4085	2.3505e-35	1.54881e-32
ENSG00000198054	DSCR8	159.734	-5.07101	0.411985	-12.3087	8.12808e-35	4.79455e-32
ENSG00000253873	PCDHGA11	132.238	-4.90991	0.41957	-11.7022	1.24138e-31	5.85807e-29
ENSG00000155659	VSIG4	183.893	-4.48807	0.389367	-11.5266	9.6901e-31	4.46123e-28
ENSG00000133135	RNF128	317.872	-4.67541	0.411397	-11.3647	6.26803e-30	2.81703e-27
ENSG00000164283	ESM1	163.383	-4.63911	0.412939	-11.2344	2.76422e-29	1.21343e-26
ENSG00000146166	LGSN	165.334	-5.24313	0.469835	-11.1595	6.43556e-29	2.64082e-26
ENSG00000166049	PASD1	114.912	-6.0018	0.553838	-10.8367	2.30532e-27	8.5324e-25
ENSG00000204442	FAM155A	151.642	-3.93847	0.3664	-10.7491	5.98429e-27	2.1723e-24
ENSG00000255042	AC109635.4	155.311	-7.45134	0.714666	-10.4263	1.88025e-25	6.45303e-23
ENSG00000196406	SPANXD	175.936	-4.8064	0.476124	-10.0949	5.82166e-24	1.80147e-21
ENSG00000105520	PLPPR2	96.0566	-6.25745	0.635427	-9.84763	7.01762e-23	2.00704e-20
ENSG00000197321	SVIL	1339.82	-1.97842	0.205818	-9.61245	7.0845e-22	1.88348e-19
ENSG00000151062	CACNA2D4	72.3229	-4.144	0.451125	-9.18591	4.08057e-20	9.39328e-18
ENSG00000166342	NETO1	67.4315	-5.3691	0.604924	-8.87565	6.95257e-19	1.44216e-16
ENSG00000117318	ID3	2058.31	-2.44197	0.279108	-8.7492	2.14878e-18	4.18148e-16
ENSG00000154655	L3MBTL4	103.168	-6.61342	0.758426	-8.71993	2.78376e-18	5.36186e-16
ENSG00000124532	MRS2	173.171	-2.54516	0.293678	-8.66648	4.45671e-18	8.32919e-16
ENSG00000180730	SHISA2	112.207	-7.30142	0.851288	-8.57692	9.74513e-18	1.80342e-15
ENSG00000176842	IRX5	99.0431	-3.17422	0.372636	-8.51829	1.61931e-17	2.93905e-15
ENSG00000254122	PCDHGB7	151.633	-3.40954	0.401137	-8.49968	1.90121e-17	3.38558e-15
ENSG00000132561	MATN2	830.333	-2.96482	0.352756	-8.40473	4.28839e-17	7.22308e-15
ENSG00000177694	NAALADL2	66.202	-4.59835	0.54852	-8.38319	5.15106e-17	8.52907e-15
ENSG00000170373	CST1	107.044	-7.65174	0.92098	-8.30826	9.71195e-17	1.56686e-14
ENSG00000185742	C11orf87	127.065	-3.71703	0.44935	-8.27202	1.3171e-16	2.07179e-14
ENSG00000185008	ROBO2	117.28	-3.80827	0.460777	-8.2649	1.39807e-16	2.18098e-14
ENSG00000080709	KCNN2	83.8561	-3.27119	0.398781	-8.20299	2.34479e-16	3.56937e-14
ENSG00000124191	TOX2	86.0745	-6.92892	0.854908	-8.10487	5.28013e-16	7.78655e-14
ENSG00000163661	PTX3	236.596	-2.89833	0.357734	-8.10192	5.40995e-16	7.91614e-14
ENSG00000049130	KITLG	547.406	-2.73435	0.339234	-8.06038	7.60607e-16	1.09597e-13
ENSG00000118432	CNR1	82.2389	-7.26601	0.902101	-8.05454	7.97752e-16	1.14079e-13
ENSG00000121440	PDZRN3	868.613	-2.14528	0.269509	-7.95994	1.72117e-15	2.38888e-13
ENSG00000118849	RARRES1	65.8934	-6.54286	0.825705	-7.92396	2.30061e-15	3.1698e-13
ENSG00000157240	FZD1	537.607	-2.27682	0.28863	-7.88837	3.06151e-15	4.18761e-13
ENSG00000184005	ST6GALNAC3	48.5452	-4.90327	0.628178	-7.80554	5.92479e-15	7.93166e-13
ENSG00000087116	ADAMTS2	714.477	-2.52549	0.323744	-7.8009	6.14664e-15	8.1707e-13
ENSG00000049540	ELN	105.523	-2.57961	0.33131	-7.78608	6.91192e-15	9.12374e-13
ENSG00000082497	SERTAD4	1114.76	-2.35902	0.303288	-7.77815	7.35938e-15	9.64692e-13
ENSG00000064655	EYA2	138.631	-4.3844	0.569077	-7.7044	1.31455e-14	1.65424e-12
ENSG00000106688	SLC1A1	1478.06	-2.45557	0.319482	-7.6861	1.51692e-14	1.89626e-12
ENSG00000147862	NFIB	313.4	-2.42227	0.315699	-7.67271	1.68397e-14	2.09122e-12
ENSG00000198121	LPAR1	4458.71	-2.6751	0.351426	-7.61213	2.69624e-14	3.26245e-12
ENSG00000162804	SNED1	1086.31	-2.96736	0.390253	-7.60367	2.87843e-14	3.46072e-12
ENSG00000164161	HHIP	943.862	-2.28882	0.301124	-7.60094	2.93988e-14	3.46633e-12
ENSG00000152953	STK32B	47.9241	-4.29116	0.564611	-7.60021	2.95656e-14	3.46633e-12
ENSG00000126733	DACH2	70.8239	-9.50331	1.2501	-7.60202	2.91551e-14	3.46633e-12
ENSG00000124126	PREX1	123.34	-3.14518	0.414753	-7.58327	3.36943e-14	3.90192e-12
ENSG00000154122	ANKH	6950.45	-1.83258	0.242753	-7.54914	4.38158e-14	4.98234e-12
ENSG00000019991	HGF	108.489	-3.31688	0.44237	-7.49799	6.48047e-14	7.28127e-12
ENSG00000120885	CLU	4622.01	-1.79086	0.239457	-7.47885	7.49772e-14	8.32512e-12
ENSG00000221852	KRTAP1-5	77.7326	-2.8519	0.388104	-7.34828	2.00771e-13	2.09378e-11
ENSG00000260192	LINC02240	45.2941	-5.65249	0.771546	-7.32619	2.36797e-13	2.4425e-11
ENSG00000113361	CDH6	49.3586	-5.12441	0.701671	-7.30314	2.81123e-13	2.83768e-11
ENSG00000013297	CLDN11	779.866	-2.29671	0.315326	-7.28362	3.24981e-13	3.24568e-11
ENSG00000188906	LRRK2	50.2291	-4.65676	0.639484	-7.28206	3.28759e-13	3.26614e-11
ENSG00000143867	OSR1	73.0011	-3.98853	0.548751	-7.26838	3.63836e-13	3.59569e-11
ENSG00000140876	NUDT7	53.7639	-3.75745	0.518318	-7.24932	4.18871e-13	4.11802e-11
ENSG00000146072	TNFRSF21	4016.29	-2.15646	0.298637	-7.221	5.16054e-13	5.02115e-11
ENSG00000008118	CAMK1G	240.054	-4.17841	0.578914	-7.21768	5.28834e-13	5.11912e-11
ENSG00000151617	EDNRA	2585.77	-3.01106	0.417321	-7.21521	5.38525e-13	5.18633e-11
ENSG00000175806	MSRA	207.651	-1.95806	0.273038	-7.17136	7.42537e-13	7.04328e-11
ENSG00000105894	PTN	459.735	-3.06189	0.427537	-7.16171	7.96769e-13	7.5199e-11
ENSG00000261761	AL136537.2	51.5029	-3.07863	0.431364	-7.13698	9.54052e-13	8.95955e-11
ENSG00000170396	ZNF804A	83.3904	-8.77372	1.23086	-7.12815	1.01729e-12	9.50608e-11
ENSG00000120693	SMAD9	78.7657	-3.72333	0.525343	-7.08743	1.36623e-12	1.25189e-10
ENSG00000164935	DCSTAMP	156.331	-3.69611	0.521791	-7.08351	1.4055e-12	1.28165e-10
ENSG00000169946	ZFPM2	35.9846	-4.4448	0.629806	-7.05741	1.69636e-12	1.53208e-10
ENSG00000162692	VCAM1	51.6772	-9.04854	1.28606	-7.03587	1.98027e-12	1.76319e-10
ENSG00000137507	LRRC32	216.724	-2.52055	0.35912	-7.01867	2.23985e-12	1.96649e-10
ENSG00000133019	CHRM3	290.089	-1.99821	0.284973	-7.01193	2.35057e-12	2.04467e-10
ENSG00000147231	CXorf57	61.1303	-2.98873	0.42647	-7.00807	2.41626e-12	2.08262e-10
ENSG00000123700	KCNJ2	61.4005	-9.29583	1.32882	-6.99554	2.64244e-12	2.26722e-10
ENSG00000099284	H2AFY2	176.412	-1.85474	0.266398	-6.96229	3.34791e-12	2.80867e-10
ENSG00000018408	WWTR1	3518.98	-1.73299	0.249464	-6.94687	3.73489e-12	3.09209e-10
ENSG00000181751	C5orf30	467.832	-1.67094	0.240703	-6.94191	3.86826e-12	3.18853e-10
ENSG00000100342	APOL1	195.388	-2.70477	0.390862	-6.92001	4.51617e-12	3.65868e-10
ENSG00000154928	EPHB1	110.739	-4.06903	0.590548	-6.89026	5.56918e-12	4.39849e-10
ENSG00000151632	AKR1C2	1511.19	-2.60975	0.37998	-6.86813	6.50505e-12	5.05306e-10
ENSG00000228526	MIR34AHG	231.677	-2.9007	0.425646	-6.8148	9.43936e-12	7.21366e-10
ENSG00000120437	ACAT2	104.779	-2.57135	0.377483	-6.81183	9.63641e-12	7.33455e-10
ENSG00000135272	MDFIC	916.329	-1.4173	0.208378	-6.80158	1.03479e-11	7.84445e-10
ENSG00000169855	ROBO1	354.749	-2.56709	0.381482	-6.72926	1.70522e-11	1.25734e-09
ENSG00000151491	EPS8	1151.92	-1.7307	0.257591	-6.71878	1.83249e-11	1.33552e-09
ENSG00000198848	CES1	59.9261	-8.29431	1.24423	-6.66624	2.62437e-11	1.89075e-09
ENSG00000105204	DYRK1B	45.7318	-3.7336	0.564584	-6.61302	3.7655e-11	2.66208e-09
ENSG00000114405	C3orf14	39.3899	-6.20436	0.940136	-6.59943	4.12754e-11	2.90715e-09
ENSG00000134532	SOX5	32.7868	-8.38966	1.27989	-6.55497	5.56535e-11	3.86219e-09
ENSG00000162687	KCNT2	50.1569	-2.99121	0.45656	-6.55162	5.69165e-11	3.92101e-09
ENSG00000065413	ANKRD44	374.667	-1.88987	0.28904	-6.53844	6.21639e-11	4.26693e-09
ENSG00000196628	TCF4	2031.09	-1.59728	0.24552	-6.50572	7.73207e-11	5.26897e-09
ENSG00000172348	RCAN2	38.7008	-3.30253	0.507924	-6.50201	7.92516e-11	5.38113e-09
ENSG00000157884	CIB4	41.8887	-5.87491	0.911804	-6.44317	1.17005e-10	7.85976e-09
ENSG00000134363	FST	470.795	-2.20986	0.345134	-6.40291	1.52447e-10	1.01324e-08
ENSG00000115738	ID2	2087.16	-2.67202	0.419719	-6.36622	1.93739e-10	1.2698e-08
ENSG00000006468	ETV1	898.874	-1.49341	0.236371	-6.3181	2.64802e-10	1.72359e-08
ENSG00000196660	SLC30A10	58.2405	-3.9736	0.636826	-6.2397	4.3842e-10	2.76776e-08
ENSG00000132530	XAF1	32.0461	-4.46319	0.720092	-6.19808	5.71563e-10	3.51428e-08
ENSG00000183775	KCTD16	108.237	-2.1579	0.348833	-6.18606	6.16865e-10	3.75611e-08
ENSG00000141052	MYOCD	57.0968	-8.22403	1.32967	-6.18502	6.20957e-10	3.76887e-08
ENSG00000265579	AC023301.1	24.5484	-7.97246	1.29023	-6.17909	6.44719e-10	3.90055e-08
ENSG00000103522	IL21R	30.7866	-5.07537	0.821994	-6.17446	6.63911e-10	4.00383e-08
ENSG00000155011	DKK2	70.5766	-3.32045	0.539151	-6.15866	7.33634e-10	4.39621e-08
ENSG00000153779	TGIF2LX	39.1191	-7.67808	1.248	-6.15231	7.63648e-10	4.56159e-08
ENSG00000110092	CCND1	1927.71	-1.28112	0.208292	-6.15059	7.71974e-10	4.58232e-08
ENSG00000135549	PKIB	39.686	-3.45638	0.562521	-6.14444	8.02439e-10	4.74823e-08
ENSG00000158747	NBL1	1012.66	-1.76478	0.287742	-6.13319	8.61333e-10	5.06496e-08
ENSG00000132274	TRIM22	867.048	-1.87093	0.306209	-6.11	9.96317e-10	5.82244e-08
ENSG00000125378	BMP4	470.026	-2.35094	0.385049	-6.10555	1.02446e-09	5.96842e-08
ENSG00000124406	ATP8A1	34.3867	-3.70956	0.611507	-6.06627	1.30917e-09	7.55717e-08
ENSG00000112936	C7	38.4398	-6.76727	1.11653	-6.06098	1.35292e-09	7.76225e-08
ENSG00000132386	SERPINF1	115.619	-2.14717	0.355085	-6.04692	1.47639e-09	8.41945e-08
ENSG00000169083	AR	21.386	-7.77471	1.28596	-6.04586	1.48616e-09	8.44965e-08
ENSG00000251199	AC109830.1	23.3528	-7.90396	1.31188	-6.02493	1.69184e-09	9.5614e-08
ENSG00000166068	SPRED1	790.599	-1.28831	0.214055	-6.01858	1.75949e-09	9.90635e-08
ENSG00000166394	CYB5R2	110.651	-2.54846	0.423457	-6.01823	1.76337e-09	9.90635e-08
ENSG00000163513	TGFBR2	4113.13	-1.35363	0.225276	-6.00879	1.86916e-09	1.04695e-07
ENSG00000180875	GREM2	34.2614	-3.54964	0.591744	-5.99861	1.99011e-09	1.1114e-07
ENSG00000111885	MAN1A1	3763.73	-1.6824	0.281293	-5.98096	2.21825e-09	1.22791e-07
ENSG00000059758	CDK17	1165.68	-1.34553	0.225183	-5.97528	2.29697e-09	1.26407e-07
ENSG00000198865	CCDC152	51.6872	-3.02065	0.506534	-5.96336	2.47102e-09	1.35197e-07
ENSG00000139973	SYT16	58.6789	-3.26557	0.548126	-5.9577	2.55809e-09	1.39154e-07
ENSG00000105983	LMBR1	2021.64	-1.6956	0.284712	-5.95551	2.59255e-09	1.40624e-07
ENSG00000056050	HPF1	114.879	-2.07229	0.348931	-5.93898	2.86807e-09	1.54679e-07
ENSG00000187372	PCDHB13	192.45	-2.24673	0.378638	-5.93373	2.96138e-09	1.58804e-07
ENSG00000183801	OLFML1	58.9321	-3.76477	0.634908	-5.92963	3.03626e-09	1.62358e-07
ENSG00000135821	GLUL	721.81	-1.90041	0.322123	-5.89964	3.64285e-09	1.92074e-07
ENSG00000112619	PRPH2	32.5837	-3.32938	0.564743	-5.8954	3.73784e-09	1.96533e-07
ENSG00000169047	IRS1	1431.32	-1.48796	0.252608	-5.89041	3.85243e-09	2.01996e-07
ENSG00000121316	PLBD1	25.5264	-4.50717	0.765291	-5.88949	3.87397e-09	2.02562e-07
ENSG00000183160	TMEM119	3109.87	-1.59007	0.270282	-5.88301	4.02882e-09	2.10077e-07
ENSG00000205413	SAMD9	863.979	-1.80731	0.307301	-5.88125	4.07181e-09	2.11734e-07
ENSG00000177409	SAMD9L	496.896	-1.86656	0.318198	-5.86603	4.46358e-09	2.30834e-07
ENSG00000126752	SSX1	299.343	-1.86095	0.317672	-5.85808	4.68244e-09	2.41491e-07
ENSG00000170961	HAS2	2643.64	-2.74277	0.46838	-5.85587	4.74512e-09	2.44057e-07
ENSG00000125675	GRIA3	262.266	-1.77357	0.303287	-5.84782	4.98047e-09	2.55466e-07
ENSG00000108960	MMD	178.758	-1.53624	0.263501	-5.83011	5.53905e-09	2.83347e-07
ENSG00000119917	IFIT3	402.647	-1.94939	0.334456	-5.82854	5.59127e-09	2.85246e-07
ENSG00000163617	CCDC191	33.6274	-3.20361	0.552105	-5.80254	6.5319e-09	3.29669e-07
ENSG00000179242	CDH4	75.0691	-2.7362	0.471912	-5.79811	6.70678e-09	3.36695e-07
ENSG00000165533	TTC8	998.246	-1.31281	0.226875	-5.78649	7.18704e-09	3.59847e-07
ENSG00000101888	NXT2	468.999	-1.43855	0.249954	-5.75526	8.65075e-09	4.27465e-07
ENSG00000237928	NFIA-AS2	60.7899	-3.7302	0.650605	-5.73343	9.84184e-09	4.83788e-07
ENSG00000169122	FAM110B	211.703	-2.15787	0.376502	-5.73137	9.96245e-09	4.88445e-07
ENSG00000148700	ADD3	1894.81	-1.28825	0.225201	-5.72043	1.06255e-08	5.16925e-07
ENSG00000123096	SSPN	511.776	-2.01615	0.352556	-5.71866	1.07367e-08	5.20994e-07
ENSG00000092969	TGFB2	821.556	-1.7487	0.305888	-5.7168	1.08547e-08	5.25368e-07
ENSG00000227906	SNAP25-AS1	25.5331	-3.73073	0.653626	-5.70775	1.1448e-08	5.49855e-07
ENSG00000141750	STAC2	42.0379	-3.84707	0.676485	-5.68686	1.29397e-08	6.06081e-07
ENSG00000226806	AC011893.1	48.5604	-3.78059	0.665416	-5.68154	1.33488e-08	6.23694e-07
ENSG00000004776	HSPB6	113.616	-2.60645	0.459357	-5.67412	1.39401e-08	6.49711e-07
ENSG00000105605	CACNG7	81.5719	-2.03963	0.360878	-5.65186	1.5872e-08	7.37933e-07
ENSG00000137872	SEMA6D	78.847	-3.4812	0.616298	-5.64857	1.61792e-08	7.50366e-07
ENSG00000164251	F2RL1	1071.61	-1.82393	0.323274	-5.64205	1.68042e-08	7.7744e-07
ENSG00000187608	ISG15	408.858	-1.77976	0.316623	-5.62106	1.89786e-08	8.69514e-07
ENSG00000168528	SERINC2	2291.91	-1.20487	0.214447	-5.61849	1.92638e-08	8.80443e-07
ENSG00000136231	IGF2BP3	2895.42	-1.53784	0.273909	-5.61441	1.97239e-08	8.99297e-07
ENSG00000116729	WLS	3222.76	-1.84586	0.329338	-5.60477	2.08526e-08	9.48465e-07
ENSG00000245694	CRNDE	322.048	-1.43	0.255713	-5.59219	2.24229e-08	1.015e-06
ENSG00000154529	CNTNAP3B	25.6772	-3.95203	0.708611	-5.57714	2.44502e-08	1.09365e-06
ENSG00000196460	RFX8	308.463	-1.62665	0.292567	-5.55992	2.69906e-08	1.19595e-06
ENSG00000168646	AXIN2	138.59	-1.67925	0.302872	-5.54444	2.949e-08	1.29154e-06
ENSG00000249378	LINC01060	165.443	-1.91126	0.345162	-5.53728	3.07208e-08	1.33923e-06
ENSG00000154380	ENAH	2228.24	-1.24875	0.226781	-5.50642	3.66208e-08	1.58909e-06
ENSG00000166086	JAM3	344.772	-1.54009	0.28032	-5.49403	3.92873e-08	1.70089e-06
ENSG00000156299	TIAM1	69.4204	-1.99177	0.363491	-5.47957	4.26356e-08	1.83742e-06
ENSG00000116117	PARD3B	86.3196	-2.04978	0.375541	-5.4582	4.80981e-08	2.04943e-06
ENSG00000239332	LINC01119	419.812	-1.82682	0.334982	-5.45349	4.93906e-08	2.09505e-06
ENSG00000164932	CTHRC1	2261.29	-1.35957	0.249323	-5.45306	4.95106e-08	2.09543e-06
ENSG00000131620	ANO1	26.6387	-4.89485	0.898334	-5.4488	5.07103e-08	2.13662e-06
ENSG00000115827	DCAF17	335.283	-1.3419	0.246544	-5.44283	5.24417e-08	2.20465e-06
ENSG00000182621	PLCB1	669.096	-1.57408	0.289314	-5.44074	5.30591e-08	2.22565e-06
ENSG00000180694	TMEM64	193.845	-1.50627	0.276928	-5.43921	5.35175e-08	2.2399e-06
ENSG00000147854	UHRF2	1211.33	-1.16619	0.215468	-5.41234	6.22063e-08	2.57502e-06
ENSG00000048740	CELF2	27.1461	-3.45073	0.638029	-5.40842	6.35839e-08	2.62054e-06
ENSG00000148516	ZEB1	1378.25	-1.70531	0.315661	-5.40236	6.5771e-08	2.70478e-06
ENSG00000172572	PDE3A	112.385	-2.20459	0.408707	-5.39407	6.88803e-08	2.82036e-06
ENSG00000107537	PHYH	389.377	-1.35785	0.251843	-5.39167	6.98058e-08	2.85207e-06
ENSG00000115756	HPCAL1	5776.36	-1.24351	0.230899	-5.38553	7.22309e-08	2.93843e-06
ENSG00000136861	CDK5RAP2	2737.52	-1.69251	0.314976	-5.37345	7.72426e-08	3.12882e-06
ENSG00000172985	SH3RF3	20.3139	-4.803	0.894942	-5.36683	8.01324e-08	3.23893e-06
ENSG00000102804	TSC22D1	9265.56	-1.17977	0.220219	-5.35726	8.4494e-08	3.38622e-06
ENSG00000072657	TRHDE	322.356	-1.66913	0.311853	-5.35231	8.68366e-08	3.45808e-06
ENSG00000041353	RAB27B	2705.98	-1.63722	0.306368	-5.34398	9.09264e-08	3.60573e-06
ENSG00000143344	RGL1	977.534	-1.23279	0.231331	-5.3291	9.87002e-08	3.88949e-06
ENSG00000152763	WDR78	39.4721	-2.78728	0.523586	-5.32344	1.01825e-07	4.00427e-06
ENSG00000139364	TMEM132B	124.123	-3.22642	0.606707	-5.31793	1.04956e-07	4.11027e-06
ENSG00000131016	AKAP12	1736.99	-2.04358	0.384891	-5.30949	1.09931e-07	4.29617e-06
ENSG00000187323	DCC	13.5956	-7.12225	1.34378	-5.30016	1.15703e-07	4.50312e-06
ENSG00000100739	BDKRB1	645.898	-1.42388	0.268689	-5.29935	1.16219e-07	4.51387e-06
ENSG00000153885	KCTD15	130.345	-1.86697	0.352794	-5.29195	1.21018e-07	4.69064e-06
ENSG00000253159	PCDHGA12	144.395	-1.72824	0.326739	-5.28936	1.22743e-07	4.74773e-06
ENSG00000187134	AKR1C1	1680.39	-2.07711	0.393819	-5.27428	1.33275e-07	5.12364e-06
ENSG00000121904	CSMD2	32.1767	-3.0703	0.582804	-5.26816	1.37796e-07	5.26524e-06
ENSG00000166503	HDGFL3	1384.15	-1.35018	0.256498	-5.26388	1.41045e-07	5.36767e-06
ENSG00000140092	FBLN5	300.459	-1.77087	0.336402	-5.26414	1.40848e-07	5.36767e-06
ENSG00000285347	AL359555.4	36.2947	-3.0243	0.57501	-5.25957	1.44391e-07	5.48396e-06
ENSG00000167552	TUBA1A	2713.56	-1.51548	0.288328	-5.2561	1.47142e-07	5.57721e-06
ENSG00000134531	EMP1	2181.5	-1.36118	0.259701	-5.24136	1.59394e-07	6.02949e-06
ENSG00000038427	VCAN	28925.5	-1.73653	0.331463	-5.23899	1.61455e-07	6.09525e-06
ENSG00000179097	HTR1F	21.5908	-6.81838	1.30178	-5.23773	1.62567e-07	6.12499e-06
ENSG00000197594	ENPP1	1167.09	-1.72471	0.329792	-5.22969	1.69791e-07	6.38441e-06
ENSG00000137834	SMAD6	53.075	-2.11059	0.404287	-5.22054	1.78405e-07	6.66846e-06
ENSG00000170365	SMAD1	742.132	-1.44785	0.277365	-5.22003	1.78893e-07	6.6735e-06
ENSG00000006042	TMEM98	832.843	-1.26523	0.242772	-5.21159	1.87224e-07	6.9705e-06
ENSG00000168214	RBPJ	3078.12	-1.05263	0.202273	-5.20401	1.95035e-07	7.24703e-06
ENSG00000101230	ISM1	129.044	-2.80246	0.538835	-5.20096	1.98262e-07	7.33801e-06
ENSG00000268089	GABRQ	21.594	-6.81318	1.31072	-5.19806	2.01376e-07	7.42627e-06
ENSG00000136997	MYC	263.526	-1.85763	0.358394	-5.18322	2.18086e-07	8.00891e-06
ENSG00000164035	EMCN	89.2422	-2.24442	0.433275	-5.18014	2.21721e-07	8.09519e-06
ENSG00000174628	IQCK	384.233	-1.54666	0.299643	-5.16168	2.44742e-07	8.86708e-06
ENSG00000104427	ZC2HC1A	290.57	-1.34554	0.261194	-5.15148	2.58437e-07	9.32744e-06
ENSG00000015285	WAS	19.0084	-4.0743	0.791501	-5.14757	2.63889e-07	9.50603e-06
ENSG00000163359	COL6A3	20766.3	-1.35633	0.263623	-5.14497	2.67561e-07	9.61996e-06
ENSG00000172020	GAP43	24.0647	-3.02843	0.591693	-5.11824	3.08397e-07	1.10043e-05
ENSG00000119681	LTBP2	3806.82	-1.28008	0.250865	-5.10265	3.34939e-07	1.19064e-05
ENSG00000240476	LINC00973	125.431	-2.34027	0.460869	-5.07794	3.8154e-07	1.3379e-05
ENSG00000075213	SEMA3A	671.94	-1.7435	0.343804	-5.0712	3.95313e-07	1.38184e-05
ENSG00000067798	NAV3	441.31	-1.78358	0.352487	-5.05999	4.19284e-07	1.45753e-05
ENSG00000164484	TMEM200A	1434.63	-1.61965	0.320424	-5.05472	4.31032e-07	1.49014e-05
ENSG00000164114	MAP9	18.6254	-4.08317	0.80837	-5.05112	4.39222e-07	1.51568e-05
ENSG00000068985	PAGE1	31.7494	-2.81094	0.557392	-5.04302	4.58239e-07	1.57554e-05
ENSG00000196581	AJAP1	18.2694	-6.56952	1.30279	-5.04265	4.59117e-07	1.57569e-05
ENSG00000140526	ABHD2	3529.74	-1.26732	0.252845	-5.01222	5.38059e-07	1.82341e-05
ENSG00000175445	LPL	28.7117	-5.71571	1.1436	-4.99802	5.79217e-07	1.95587e-05
ENSG00000253910	PCDHGB2	113.234	-2.12448	0.426841	-4.97722	6.45044e-07	2.15502e-05
ENSG00000100626	GALNT16	30.5479	-2.97355	0.59741	-4.97739	6.44464e-07	2.15502e-05
ENSG00000120322	PCDHB8	121.526	-1.78125	0.358263	-4.97191	6.62955e-07	2.19929e-05
ENSG00000262406	MMP12	114.65	-2.9361	0.590602	-4.97137	6.64818e-07	2.2016e-05
ENSG00000146674	IGFBP3	16099.6	-1.98676	0.400133	-4.96524	6.86156e-07	2.26431e-05
ENSG00000148814	LRRC27	126.739	-1.46731	0.295921	-4.95846	7.10552e-07	2.34073e-05
ENSG00000157111	TMEM171	186.046	-1.95021	0.393698	-4.95356	7.28665e-07	2.38376e-05
ENSG00000163683	SMIM14	1508.16	-1.10594	0.224152	-4.93389	8.06094e-07	2.62342e-05
ENSG00000101190	TCFL5	151.33	-1.37894	0.280018	-4.92447	8.45911e-07	2.74354e-05
ENSG00000119922	IFIT2	93.3275	-2.36526	0.481178	-4.91556	8.85272e-07	2.86137e-05
ENSG00000145423	SFRP2	81.4778	-3.31841	0.676888	-4.90245	9.46473e-07	3.03837e-05
ENSG00000065534	MYLK	2389.45	-1.69295	0.345361	-4.90197	9.48783e-07	3.03961e-05
ENSG00000112297	CRYBG1	531.615	-1.26228	0.257982	-4.89288	9.9373e-07	3.17388e-05
ENSG00000235770	LINC00607	48.2318	-1.98764	0.406522	-4.88939	1.0115e-06	3.21974e-05
ENSG00000179241	LDLRAD3	226.85	-1.37484	0.281314	-4.88722	1.0227e-06	3.23911e-05
ENSG00000189129	PLAC9	48.5319	-2.27013	0.464868	-4.88339	1.04279e-06	3.2971e-05
ENSG00000102181	CD99L2	581.941	-1.02532	0.210068	-4.88089	1.05609e-06	3.33358e-05
ENSG00000163577	EIF5A2	103.942	-1.56219	0.321	-4.86663	1.13519e-06	3.54181e-05
ENSG00000125845	BMP2	1440.03	-1.6478	0.338984	-4.861	1.16794e-06	3.61411e-05
ENSG00000143702	CEP170	913.399	-1.11749	0.230013	-4.85837	1.18358e-06	3.65652e-05
ENSG00000138413	IDH1	1351.17	-1.1831	0.243873	-4.8513	1.22657e-06	3.77697e-05
ENSG00000131711	MAP1B	3414.3	-1.32317	0.27279	-4.85051	1.23145e-06	3.78579e-05
ENSG00000185483	ROR1	706.212	-2.33978	0.483456	-4.83971	1.30032e-06	3.95884e-05
ENSG00000170891	CYTL1	1420.48	-1.82781	0.379877	-4.81159	1.49736e-06	4.50783e-05
ENSG00000138311	ZNF365	506.971	-2.15401	0.447927	-4.80884	1.51805e-06	4.56286e-05
ENSG00000115525	ST3GAL5	912.853	-1.63251	0.33957	-4.80758	1.52767e-06	4.58389e-05
ENSG00000188596	CFAP54	60.6557	-1.87978	0.392186	-4.79307	1.64245e-06	4.89776e-05
ENSG00000154359	LONRF1	88.174	-1.59371	0.332567	-4.79215	1.65001e-06	4.90997e-05
ENSG00000078018	MAP2	109.924	-1.6489	0.344098	-4.79194	1.65174e-06	4.90997e-05
ENSG00000137558	PI15	18.9479	-3.45319	0.722275	-4.78099	1.74435e-06	5.16896e-05
ENSG00000245680	ZNF585B	200.021	-1.66124	0.347815	-4.77621	1.7863e-06	5.27671e-05
ENSG00000167065	DUSP18	319.674	-1.39434	0.291969	-4.77565	1.79124e-06	5.28305e-05
ENSG00000095203	EPB41L4B	30.6409	-2.76116	0.578275	-4.77482	1.79866e-06	5.29666e-05
ENSG00000144061	NPHP1	182.066	-1.51275	0.317186	-4.76929	1.84875e-06	5.42723e-05
ENSG00000166448	TMEM130	99.0394	-1.62818	0.341627	-4.76596	1.87959e-06	5.50065e-05
ENSG00000054392	HHAT	102.799	-1.81657	0.381447	-4.76232	1.91377e-06	5.58335e-05
ENSG00000155158	TTC39B	228.848	-1.56143	0.328269	-4.75657	1.96906e-06	5.73579e-05
ENSG00000237489	C10orf143	16.8133	-3.92023	0.825108	-4.75118	2.02236e-06	5.88198e-05
ENSG00000027001	MIPEP	388.923	-1.32602	0.280276	-4.73113	2.23277e-06	6.46408e-05
ENSG00000071575	TRIB2	761.958	-1.22116	0.258169	-4.73008	2.24436e-06	6.48768e-05
ENSG00000073711	PPP2R3A	1427.63	-1.32959	0.281122	-4.72958	2.24979e-06	6.49344e-05
ENSG00000010438	PRSS3	62.5363	-2.81576	0.595597	-4.72763	2.27152e-06	6.54614e-05
ENSG00000091428	RAPGEF4	104.29	-1.58628	0.335956	-4.7217	2.33878e-06	6.70925e-05
ENSG00000071242	RPS6KA2	399.025	-1.17672	0.249444	-4.71738	2.38897e-06	6.83245e-05
ENSG00000064199	SPA17	122.299	-1.71726	0.365518	-4.69815	2.62524e-06	7.47422e-05
ENSG00000167720	SRR	272.823	-1.3472	0.287054	-4.6932	2.68968e-06	7.64614e-05
ENSG00000250102	LINC02377	37.8302	-2.17564	0.464144	-4.68743	2.76659e-06	7.84116e-05
ENSG00000084734	GCKR	21.4669	-3.67471	0.784663	-4.68317	2.82473e-06	7.99395e-05
ENSG00000115226	FNDC4	223.282	-2.1531	0.460674	-4.6738	2.9568e-06	8.31782e-05
ENSG00000071967	CYBRD1	3410.3	-0.925243	0.198273	-4.66652	3.06341e-06	8.59212e-05
ENSG00000136842	TMOD1	842.799	-1.65163	0.354177	-4.66329	3.11188e-06	8.70221e-05
ENSG00000144339	TMEFF2	16.9111	-4.95098	1.06186	-4.66256	3.12304e-06	8.7205e-05
ENSG00000129009	ISLR	34.7995	-2.75387	0.590952	-4.66005	3.16136e-06	8.81445e-05
ENSG00000145349	CAMK2D	1137.94	-1.41169	0.30377	-4.64725	3.3639e-06	9.33779e-05
ENSG00000135338	LCA5	146.318	-1.58194	0.341078	-4.63806	3.51687e-06	9.73379e-05
ENSG00000128284	APOL3	81.2455	-1.62097	0.349777	-4.6343	3.58152e-06	9.89822e-05
ENSG00000162654	GBP4	25.8478	-3.08502	0.666603	-4.62797	3.69271e-06	0.000101609
ENSG00000141682	PMAIP1	510.493	-1.60929	0.347937	-4.62523	3.74186e-06	0.000102811
ENSG00000168077	SCARA3	2305.61	-2.17559	0.470611	-4.6229	3.78409e-06	0.00010365
ENSG00000100503	NIN	625.033	-1.07118	0.231762	-4.62188	3.80278e-06	0.00010388
ENSG00000154553	PDLIM3	19.839	-3.17907	0.688959	-4.61431	3.9441e-06	0.000107275
ENSG00000181004	BBS12	172.748	-1.187	0.257544	-4.6089	4.04813e-06	0.000109788
ENSG00000227706	AL713998.1	107.823	-2.13865	0.464978	-4.59946	4.23593e-06	0.000114388
ENSG00000162493	PDPN	431.494	-1.28259	0.279189	-4.59397	4.3489e-06	0.000117271
ENSG00000091592	NLRP1	422.512	-1.2725	0.277289	-4.58908	4.45193e-06	0.000119878
ENSG00000196776	CD47	1763.8	-1.0342	0.226569	-4.56461	5.00425e-06	0.000133986
ENSG00000148468	FAM171A1	485.811	-1.19889	0.263005	-4.55842	5.15391e-06	0.000137797
ENSG00000157796	WDR19	640.757	-1.3134	0.288144	-4.55813	5.1612e-06	0.000137797
ENSG00000131389	SLC6A6	3707.57	-1.18026	0.259075	-4.55566	5.22223e-06	0.00013923
ENSG00000233098	CCDC144NL-AS1	24.7644	-2.89481	0.636185	-4.55026	5.35789e-06	0.000142444
ENSG00000204852	TCTN1	538.197	-1.04009	0.229222	-4.5375	5.69237e-06	0.000150815
ENSG00000172927	MYEOV	152.113	-2.55545	0.56583	-4.51629	6.29325e-06	0.000164988
ENSG00000124098	FAM210B	956.644	-0.915695	0.202963	-4.51163	6.4331e-06	0.000167955
ENSG00000182700	IGIP	74.321	-1.52356	0.337776	-4.51057	6.46544e-06	0.000168566
ENSG00000196937	FAM3C	140.648	-1.32036	0.292925	-4.50749	6.55994e-06	0.000170558
ENSG00000141665	FBXO15	66.8389	-3.09219	0.686283	-4.5057	6.61553e-06	0.000171767
ENSG00000172260	NEGR1	876.291	-1.59288	0.353617	-4.50455	6.65151e-06	0.000172464
ENSG00000178202	KDELC2	1037.15	-1.14742	0.254846	-4.50241	6.71872e-06	0.000173729
ENSG00000164920	OSR2	109.989	-2.59567	0.578349	-4.48808	7.18692e-06	0.000184321
ENSG00000113248	PCDHB15	95.7601	-1.71793	0.383215	-4.48294	7.36222e-06	0.00018805
ENSG00000144677	CTDSPL	578.339	-1.00909	0.2258	-4.46894	7.86068e-06	0.000198898
ENSG00000196368	NUDT11	18.144	-3.05738	0.684103	-4.46918	7.85202e-06	0.000198898
ENSG00000186767	SPIN4	231.626	-1.18733	0.26577	-4.46752	7.91328e-06	0.000199794
ENSG00000148053	NTRK2	9.67971	-6.62779	1.48447	-4.46474	8.01647e-06	0.000201758
ENSG00000107282	APBA1	226.804	-1.79887	0.403149	-4.46206	8.11772e-06	0.000203763
ENSG00000101955	SRPX	2827.24	-1.05808	0.237835	-4.4488	8.63502e-06	0.000215317
ENSG00000184304	PRKD1	232.746	-1.25815	0.28293	-4.44685	8.71397e-06	0.000216214
ENSG00000102547	CAB39L	126.974	-1.26323	0.284078	-4.44678	8.71683e-06	0.000216214
ENSG00000169490	TM2D2	1070.65	-1.02783	0.231174	-4.44612	8.74349e-06	0.000216591
ENSG00000154734	ADAMTS1	549.987	-1.71461	0.386025	-4.44171	8.92466e-06	0.000220671
ENSG00000109680	TBC1D19	761.846	-1.82527	0.410954	-4.44154	8.93159e-06	0.000220671
ENSG00000067177	PHKA1	13.7385	-6.15715	1.38954	-4.43107	9.37665e-06	0.000230161
ENSG00000101441	CST4	7.93207	-6.34211	1.43236	-4.42772	9.52334e-06	0.000233458
ENSG00000196967	ZNF585A	46.2465	-2.4642	0.556808	-4.42559	9.6179e-06	0.000234668
ENSG00000154309	DISP1	396.517	-1.23648	0.279771	-4.41963	9.88714e-06	0.000240193
ENSG00000115993	TRAK2	968.323	-1.16239	0.263213	-4.41616	1.00469e-05	0.000243447
ENSG00000121691	CAT	1786.01	-0.901932	0.204341	-4.41386	1.01546e-05	0.000245741
ENSG00000183770	FOXL2	12.5176	-6.01548	1.36305	-4.41324	1.01835e-05	0.000246126
ENSG00000166669	ATF7IP2	46.6033	-2.04458	0.464504	-4.40163	1.07442e-05	0.000258024
ENSG00000183688	RFLNB	452.56	-1.13626	0.258246	-4.3999	1.08301e-05	0.000259428
ENSG00000149090	PAMR1	175.525	-1.8738	0.425972	-4.3989	1.08803e-05	0.000260299
ENSG00000224689	ZNF812P	18.109	-3.03937	0.691395	-4.396	1.10265e-05	0.000262798
ENSG00000152818	UTRN	1081.65	-0.906873	0.20631	-4.39568	1.10427e-05	0.000262852
ENSG00000125257	ABCC4	257.891	-1.22956	0.280141	-4.38907	1.13834e-05	0.000270621
ENSG00000122592	HOXA7	178	-1.30411	0.297321	-4.38619	1.15353e-05	0.0002732
ENSG00000101773	RBBP8	926.676	-1.34487	0.306811	-4.38339	1.16848e-05	0.000275703
ENSG00000143786	CNIH3	436.267	-1.00947	0.231008	-4.36986	1.24326e-05	0.000291525
ENSG00000151229	SLC2A13	126.668	-1.64902	0.377928	-4.36333	1.28099e-05	0.000299258
ENSG00000198001	IRAK4	262.32	-1.11041	0.254687	-4.3599	1.30125e-05	0.000302865
ENSG00000150540	HNMT	15.3433	-3.76897	0.86586	-4.35286	1.34373e-05	0.0003116
ENSG00000100234	TIMP3	15770.4	-1.44715	0.332767	-4.34884	1.3686e-05	0.000316978
ENSG00000171488	LRRC8C	690.31	-1.24989	0.288132	-4.3379	1.43849e-05	0.000331134
ENSG00000115963	RND3	3040.07	-1.2481	0.287854	-4.33588	1.45176e-05	0.00033297
ENSG00000155903	RASA2	349.483	-0.967031	0.223132	-4.3339	1.46488e-05	0.000335519
ENSG00000133131	MORC4	185.123	-1.31824	0.304222	-4.33317	1.46976e-05	0.000335873
ENSG00000185222	TCEAL9	1588.52	-1.15863	0.267464	-4.3319	1.47829e-05	0.000337414
ENSG00000198796	ALPK2	662.418	-1.12954	0.260954	-4.32852	1.50114e-05	0.000341804
ENSG00000111700	SLCO1B3	19.8216	-2.9028	0.671576	-4.32236	1.54368e-05	0.000350631
ENSG00000185442	FAM174B	26.6642	-3.05709	0.707314	-4.3221	1.54548e-05	0.000350631
ENSG00000175745	NR2F1	128.322	-1.28626	0.297636	-4.32158	1.54919e-05	0.000351051
ENSG00000176692	FOXC2	850.655	-0.985619	0.228366	-4.31596	1.58912e-05	0.000359237
ENSG00000082458	DLG3	89.3044	-1.36339	0.316001	-4.31452	1.5995e-05	0.000361151
ENSG00000015171	ZMYND11	1011.69	-1.15386	0.267642	-4.31119	1.62379e-05	0.000365759
ENSG00000012983	MAP4K5	1301.03	-1.02526	0.23786	-4.31034	1.63e-05	0.000366721
ENSG00000196358	NTNG2	107.516	-1.27278	0.295471	-4.30764	1.65007e-05	0.000370795
ENSG00000138829	FBN2	7.44444	-6.25426	1.45238	-4.3062	1.6608e-05	0.000372761
ENSG00000174963	ZIC4	7.51498	-6.26948	1.45609	-4.30568	1.66471e-05	0.000373195
ENSG00000178773	CPNE7	24.1003	-2.62332	0.610996	-4.29351	1.75871e-05	0.000392404
ENSG00000136153	LMO7	788.864	-1.11756	0.260501	-4.29007	1.78619e-05	0.000397128
ENSG00000171160	MORN4	194.037	-1.31138	0.306235	-4.28227	1.84995e-05	0.000409659
ENSG00000196793	ZNF239	7.26055	-6.21891	1.45339	-4.27891	1.87807e-05	0.000415111
ENSG00000162745	OLFML2B	65.8779	-1.50703	0.353524	-4.26287	2.01815e-05	0.000444512
ENSG00000196104	SPOCK3	11.1716	-5.84984	1.3743	-4.25659	2.07572e-05	0.000455597
ENSG00000179873	NLRP11	45.455	-1.69646	0.39878	-4.25412	2.09874e-05	0.00045958
ENSG00000178031	ADAMTSL1	587.051	-1.48456	0.349243	-4.2508	2.1301e-05	0.000464829
ENSG00000172086	KRCC1	320.477	-1.18775	0.28035	-4.23666	2.26871e-05	0.000493365
ENSG00000126947	ARMCX1	288.733	-1.16456	0.275504	-4.22703	2.36792e-05	0.000511406
ENSG00000205189	ZBTB10	39.792	-2.31418	0.547524	-4.22662	2.37226e-05	0.000511757
ENSG00000082146	STRADB	427.079	-1.17267	0.277571	-4.22474	2.39212e-05	0.000514931
ENSG00000123213	NLN	308.622	-1.2128	0.287558	-4.2176	2.46919e-05	0.00052964
ENSG00000164654	MIOS	319.391	-1.10234	0.261991	-4.20754	2.58161e-05	0.0005525
ENSG00000152413	HOMER1	91.9172	-1.33454	0.318208	-4.19393	2.74161e-05	0.000584094
ENSG00000104067	TJP1	1993.17	-0.914505	0.218111	-4.19285	2.7547e-05	0.000586221
ENSG00000170899	GSTA4	805.661	-1.05443	0.251574	-4.19132	2.77333e-05	0.000587535
ENSG00000109576	AADAT	89.0783	-1.47608	0.352272	-4.19018	2.78739e-05	0.000589204
ENSG00000175198	PCCA	467.266	-1.1054	0.263996	-4.1872	2.82419e-05	0.000596301
ENSG00000263745	AP005230.1	11.9091	-5.03113	1.20184	-4.18618	2.83687e-05	0.000597642
ENSG00000003096	KLHL13	80.6656	-2.00026	0.478098	-4.18379	2.86695e-05	0.000603031
ENSG00000146001	PCDHB18P	60.298	-2.15706	0.515595	-4.18364	2.86884e-05	0.000603031
ENSG00000171840	NINJ2	33.0601	-2.40471	0.575564	-4.17801	2.94065e-05	0.000615385
ENSG00000067715	SYT1	186.364	-2.0298	0.486526	-4.17203	3.01892e-05	0.000629669
ENSG00000248370	LINC02434	60.9865	-5.69299	1.36627	-4.16681	3.08893e-05	0.000642852
ENSG00000054793	ATP9A	1152.3	-1.0138	0.243361	-4.16584	3.10213e-05	0.000644067
ENSG00000146859	TMEM140	60.4239	-1.76338	0.423316	-4.16563	3.10501e-05	0.000644067
ENSG00000125347	IRF1	316.926	-1.10466	0.26576	-4.15662	3.22994e-05	0.00066632
ENSG00000227471	AKR1B15	152.327	-2.02091	0.4879	-4.14205	3.4422e-05	0.000706249
ENSG00000145348	TBCK	591.233	-1.01847	0.247118	-4.12139	3.76587e-05	0.000768483
ENSG00000153936	HS2ST1	1288.81	-1.03364	0.251134	-4.11591	3.85659e-05	0.000786145
ENSG00000139679	LPAR6	60.1194	-1.66948	0.405897	-4.11306	3.9045e-05	0.000794196
ENSG00000143870	PDIA6	3134.13	-0.863279	0.210395	-4.10313	4.07592e-05	0.000826392
ENSG00000197535	MYO5A	681.184	-1.00217	0.244261	-4.10287	4.08063e-05	0.000826458
ENSG00000013619	MAMLD1	442.531	-1.03424	0.252361	-4.09826	4.16271e-05	0.000842178
ENSG00000276231	PIK3R6	19.7099	-3.30181	0.806487	-4.09406	4.23887e-05	0.00085484
ENSG00000280088	AC126474.2	159.159	-1.33174	0.325893	-4.08643	4.38069e-05	0.000880616
ENSG00000068885	IFT80	287.731	-1.08778	0.266548	-4.08101	4.48399e-05	0.000900423
ENSG00000135046	ANXA1	5380.78	-1.7394	0.427292	-4.07075	4.68621e-05	0.000934076
ENSG00000204217	BMPR2	2004.1	-0.953893	0.23458	-4.06639	4.77469e-05	0.000949705
ENSG00000066629	EML1	812.583	-0.983776	0.242146	-4.06274	4.85e-05	0.000962656
ENSG00000066933	MYO9A	486.727	-0.953017	0.234641	-4.06159	4.87388e-05	0.000966379
ENSG00000139304	PTPRQ	20.4589	-3.46585	0.854049	-4.05814	4.94649e-05	0.000978721
ENSG00000113578	FGF1	107.75	-1.70014	0.418972	-4.05789	4.9518e-05	0.000978745
ENSG00000107201	DDX58	525.83	-1.14077	0.281783	-4.04839	5.15701e-05	0.00101505
ENSG00000196071	OR2L13	6.42345	-6.0404	1.49241	-4.04741	5.1787e-05	0.00101826
ENSG00000137767	SQOR	818.398	-0.944385	0.233464	-4.0451	5.2301e-05	0.00102516
ENSG00000156795	WDYHV1	300.459	-1.11952	0.276931	-4.0426	5.28622e-05	0.00103269
ENSG00000114446	IFT57	569.166	-1.12781	0.279048	-4.04163	5.3081e-05	0.00103508
ENSG00000164930	FZD6	862.358	-1.08303	0.268042	-4.04053	5.33307e-05	0.0010378
ENSG00000230668	AL844175.1	11.2603	-3.88624	0.963385	-4.03394	5.48484e-05	0.00106514
ENSG00000136111	TBC1D4	570.37	-1.10881	0.275379	-4.02649	5.66163e-05	0.00109722
ENSG00000220785	MTMR9LP	117.008	-1.28558	0.319511	-4.0236	5.73142e-05	0.0011096
ENSG00000142611	PRDM16	12.1497	-4.50096	1.11871	-4.02334	5.73787e-05	0.00110971
ENSG00000166979	EVA1C	296.576	-1.035	0.257294	-4.02265	5.75476e-05	0.00111184
ENSG00000196139	AKR1C3	1183.94	-1.21852	0.302938	-4.02233	5.76262e-05	0.00111222
ENSG00000160746	ANO10	608.786	-0.887527	0.220814	-4.01934	5.83609e-05	0.0011241
ENSG00000134853	PDGFRA	2140.37	-1.64245	0.409052	-4.01527	5.93785e-05	0.00114137
ENSG00000182010	RTKN2	148.895	-1.80666	0.450289	-4.01222	6.01502e-05	0.00115503
ENSG00000166750	SLFN5	1293.08	-0.790922	0.197628	-4.00208	6.27894e-05	0.00119916
ENSG00000138650	PCDH10	109.44	-1.36182	0.340554	-3.99883	6.36564e-05	0.00121127
ENSG00000128791	TWSG1	2630.39	-0.850054	0.212756	-3.99544	6.45742e-05	0.00122626
ENSG00000067955	CBFB	600.896	-0.886303	0.22205	-3.99147	6.56663e-05	0.0012445
ENSG00000109189	USP46	207.592	-1.08278	0.271259	-3.99168	6.56079e-05	0.0012445
ENSG00000272674	PCDHB16	532.251	-1.16438	0.292016	-3.98738	6.68068e-05	0.00126357
ENSG00000106333	PCOLCE	5795.52	-0.925135	0.232142	-3.98521	6.74212e-05	0.00127387
ENSG00000141556	TBCD	433.691	-0.926701	0.232932	-3.97841	6.93772e-05	0.00130435
ENSG00000182667	NTM	1450.99	-1.44253	0.362659	-3.97766	6.9596e-05	0.00130716
ENSG00000117155	SSX2IP	225.25	-1.55832	0.391921	-3.97611	7.00519e-05	0.00131441
ENSG00000188868	ZNF563	27.358	-2.01257	0.506231	-3.9756	7.02026e-05	0.00131501
ENSG00000113657	DPYSL3	7763.4	-0.916639	0.230754	-3.97237	7.11605e-05	0.00132993
ENSG00000164300	SERINC5	482.129	-1.00878	0.254182	-3.96873	7.22581e-05	0.0013491
ENSG00000132639	SNAP25	236.182	-1.41736	0.357156	-3.96845	7.23404e-05	0.00134931
ENSG00000172197	MBOAT1	16.0609	-2.87614	0.725862	-3.96238	7.42072e-05	0.0013814
ENSG00000131459	GFPT2	2169.28	-1.09558	0.276974	-3.95555	7.63594e-05	0.00141866
ENSG00000124343	XG	399.7	-1.16453	0.294591	-3.95303	7.71662e-05	0.0014284
ENSG00000172331	BPGM	940.348	-1.24038	0.313988	-3.95041	7.80173e-05	0.00144237
ENSG00000114473	IQCG	181.401	-1.12402	0.284812	-3.94653	7.92919e-05	0.00146021
ENSG00000115935	WIPF1	861.495	-0.970549	0.246035	-3.94477	7.98771e-05	0.00146812
ENSG00000263655	AC090125.1	45.0603	-1.99207	0.505337	-3.94206	8.07836e-05	0.00147902
ENSG00000141469	SLC14A1	8387.13	-1.55265	0.394052	-3.94021	8.14106e-05	0.00148906
ENSG00000171033	PKIA	408.843	-1.27727	0.324349	-3.93796	8.2178e-05	0.00150164
ENSG00000180263	FGD6	396.306	-0.987498	0.251488	-3.92662	8.61477e-05	0.00156508
ENSG00000135114	OASL	71.3542	-1.71817	0.437627	-3.92609	8.6337e-05	0.00156702
ENSG00000144840	RABL3	383.65	-0.877777	0.223698	-3.92394	8.7111e-05	0.00157501
ENSG00000172292	CERS6	6.12447	-5.97509	1.52271	-3.92398	8.70973e-05	0.00157501
ENSG00000260549	MT1L	97.2213	-1.92274	0.490131	-3.92292	8.74827e-05	0.00158006
ENSG00000120324	PCDHB10	79.3413	-2.09809	0.535056	-3.92126	8.80873e-05	0.00158656
ENSG00000261105	LMO7-AS1	54.291	-1.68386	0.429806	-3.91773	8.9387e-05	0.00160387
ENSG00000157869	RAB28	200.938	-0.996693	0.254611	-3.91456	9.05673e-05	0.00162043
ENSG00000183783	KCTD8	6.10059	-5.97002	1.52603	-3.91213	9.14861e-05	0.00163531
ENSG00000113621	TXNDC15	1095.34	-0.827205	0.211492	-3.91129	9.1804e-05	0.00163944
ENSG00000178053	MLF1	140.856	-1.60877	0.413184	-3.89359	9.87706e-05	0.00174242
ENSG00000144369	FAM171B	215.866	-1.07997	0.277934	-3.88569	0.000102038	0.00179671
ENSG00000189184	PCDH18	1154.44	-1.02701	0.264432	-3.88384	0.00010282	0.00180655
ENSG00000115956	PLEK	35.5388	-2.78475	0.717039	-3.88369	0.000102884	0.00180655
ENSG00000147324	MFHAS1	304.525	-1.04413	0.269046	-3.88084	0.000104095	0.00182273
ENSG00000115415	STAT1	2696.11	-0.945817	0.243737	-3.88048	0.00010425	0.00182375
ENSG00000181804	SLC9A9	9.05952	-5.53819	1.43111	-3.86985	0.000108901	0.00189458
ENSG00000255248	MIR100HG	3829.19	-0.909329	0.235393	-3.86302	0.000111995	0.00194304
ENSG00000136783	NIPSNAP3A	380.394	-1.39353	0.361478	-3.85508	0.000115693	0.0020035
ENSG00000170085	SIMC1	87.5353	-1.31615	0.341588	-3.85303	0.000116663	0.00201845
ENSG00000033170	FUT8	1813.57	-0.873113	0.226796	-3.84978	0.000118225	0.00203986
ENSG00000085117	CD82	675.109	-0.993663	0.259136	-3.83452	0.000125808	0.00216092
ENSG00000230267	HERC2P4	5.63801	-5.84851	1.52523	-3.83451	0.000125813	0.00216092
ENSG00000173436	MINOS1	255.47	-1.06619	0.278155	-3.8331	0.000126541	0.00217144
ENSG00000146007	ZMAT2	666.529	-0.921842	0.240548	-3.83226	0.000126969	0.00217636
ENSG00000110427	KIAA1549L	520.69	-1.15559	0.302102	-3.82517	0.000130684	0.00223643
ENSG00000178033	CALHM5	200.826	-1.08654	0.284297	-3.82184	0.00013246	0.00226273
ENSG00000197497	ZNF665	8.56954	-5.45618	1.43013	-3.81517	0.000136089	0.00232051
ENSG00000116641	DOCK7	1195.21	-0.894519	0.234673	-3.81177	0.000137977	0.00234425
ENSG00000130956	HABP4	191.96	-1.11401	0.292254	-3.8118	0.00013796	0.00234425
ENSG00000164823	OSGIN2	262.333	-1.10242	0.289446	-3.80873	0.000139682	0.00237108
ENSG00000116127	ALMS1	213.559	-1.09904	0.288815	-3.80533	0.000141613	0.00239953
ENSG00000159640	ACE	35.0029	-1.79266	0.471544	-3.80168	0.000143719	0.00243086
ENSG00000225546	LINC02476	14.1893	-2.81699	0.743242	-3.79014	0.00015056	0.00252845
ENSG00000089220	PEBP1	1249.26	-0.961082	0.253866	-3.78579	0.000153223	0.00257088
ENSG00000155093	PTPRN2	804.889	-1.20362	0.318059	-3.78426	0.000154164	0.00258437
ENSG00000197256	KANK2	1306.69	-0.973539	0.257342	-3.78305	0.000154917	0.0025901
ENSG00000112234	FBXL4	592.361	-0.866455	0.2292	-3.78035	0.000156608	0.00260911
ENSG00000185551	NR2F2	1235.73	-1.32891	0.351598	-3.77964	0.000157057	0.00261429
ENSG00000151917	BEND6	608.117	-1.01014	0.267676	-3.77374	0.000160817	0.00266748
ENSG00000155755	TMEM237	864.031	-0.990153	0.262423	-3.77312	0.000161217	0.00267176
ENSG00000071246	VASH1	36.2051	-1.70709	0.452656	-3.77126	0.000162422	0.00268937
ENSG00000153956	CACNA2D1	255.269	-1.0691	0.283681	-3.76868	0.000164115	0.00271026
ENSG00000154065	ANKRD29	100.849	-1.44011	0.382384	-3.76613	0.000165797	0.0027354
ENSG00000120327	PCDHB14	175.216	-1.78721	0.474785	-3.76425	0.00016705	0.00275151
ENSG00000165801	ARHGEF40	614.565	-0.868504	0.230843	-3.76232	0.000168346	0.00276803
ENSG00000253846	PCDHGA10	13.6544	-3.08279	0.819615	-3.76127	0.000169054	0.00277484
ENSG00000198542	ITGBL1	475.395	-1.25766	0.334513	-3.75967	0.000170139	0.00279022
ENSG00000128342	LIF	896.833	-1.53666	0.408919	-3.75786	0.000171375	0.00280598
ENSG00000147041	SYTL5	229.05	-1.37527	0.366015	-3.75742	0.000171673	0.00280806
ENSG00000256223	ZNF10	73.7171	-1.66491	0.443747	-3.75193	0.000175477	0.00284808
ENSG00000227496	AC099066.2	33.3527	-1.8992	0.506822	-3.74727	0.000178768	0.00289401
ENSG00000091844	RGS17	125.383	-1.25639	0.335523	-3.74457	0.0001807	0.00291909
ENSG00000153832	FBXO36	137.802	-1.56212	0.417574	-3.74095	0.000183329	0.00295771
ENSG00000153094	BCL2L11	444.995	-1.60123	0.428524	-3.73662	0.000186508	0.0030013
ENSG00000251629	LINC02241	16.3957	-2.90308	0.777334	-3.73467	0.000187963	0.00302214
ENSG00000106780	MEGF9	424.225	-0.952432	0.255151	-3.73282	0.000189349	0.00303925
ENSG00000092020	PPP2R3C	389.863	-0.920781	0.24679	-3.73103	0.000190699	0.00305832
ENSG00000124212	PTGIS	103.756	-4.10332	1.09987	-3.73072	0.000190931	0.00305944
ENSG00000151320	AKAP6	38.4242	-2.47237	0.662795	-3.73022	0.000191315	0.00306299
ENSG00000106477	CEP41	358.268	-1.00872	0.270595	-3.72777	0.000193183	0.00308504
ENSG00000160345	C9orf116	79.237	-1.38911	0.372733	-3.72682	0.00019391	0.00308882
ENSG00000137502	RAB30	330.54	-0.894728	0.240461	-3.72089	0.000198524	0.00314638
ENSG00000233384	AC096537.1	29.0303	-1.95929	0.526786	-3.71933	0.000199752	0.00316319
ENSG00000114757	PEX5L	16.4729	-2.77877	0.748108	-3.7144	0.000203687	0.0032201
ENSG00000197062	ZSCAN26	378.04	-0.958964	0.258419	-3.71089	0.000206535	0.00325967
ENSG00000185760	KCNQ5	36.3488	-2.06292	0.55603	-3.71008	0.00020719	0.00326455
ENSG00000250091	DNAH10OS	23.569	-2.29738	0.619412	-3.70897	0.0002081	0.00327615
ENSG00000114999	TTL	865.157	-0.794813	0.214465	-3.70603	0.000210535	0.00330072
ENSG00000156535	CD109	3884.22	-0.801118	0.216148	-3.70634	0.000210278	0.00330072
ENSG00000167815	PRDX2	1529.97	-0.743294	0.200809	-3.70149	0.000214338	0.0033464
ENSG00000113594	LIFR	170.303	-1.1627	0.314136	-3.70128	0.000214513	0.0033464
ENSG00000283839	AC096667.1	5.05726	-5.69513	1.53973	-3.69877	0.000216643	0.00337406
ENSG00000100271	TTLL1	222.118	-1.04666	0.283269	-3.69492	0.000219956	0.00342
ENSG00000166833	NAV2	698.716	-1.18931	0.321988	-3.69364	0.000221067	0.00343162
ENSG00000229720	AL109924.2	12.7354	-3.23692	0.876512	-3.69296	0.000221658	0.00343797
ENSG00000139180	NDUFA9	232.231	-0.961147	0.260553	-3.68887	0.000225249	0.00348508
ENSG00000116132	PRRX1	5771.24	-0.956467	0.259623	-3.68406	0.000229552	0.00354584
ENSG00000197928	ZNF677	150.382	-1.05619	0.286812	-3.68252	0.000230943	0.00356219
ENSG00000183690	EFHC2	19.2876	-2.73773	0.743451	-3.68247	0.000230988	0.00356219
ENSG00000143248	RGS5	44.367	-1.51899	0.412534	-3.6821	0.000231323	0.00356446
ENSG00000135315	CEP162	83.0674	-1.3068	0.355095	-3.68016	0.000233092	0.00358586
ENSG00000138439	FAM117B	200.248	-1.06637	0.289848	-3.67906	0.000234092	0.0035983
ENSG00000119899	SLC17A5	993.272	-0.838574	0.228128	-3.67589	0.000237022	0.00363447
ENSG00000079150	FKBP7	1442.49	-1.00901	0.274654	-3.67373	0.000239036	0.0036594
ENSG00000152990	ADGRA3	1304.92	-1.15968	0.316657	-3.66227	0.000249991	0.00380858
ENSG00000101464	PIGU	347.373	-0.994735	0.272037	-3.65662	0.000255565	0.00387473
ENSG00000172201	ID4	16.1094	-2.99922	0.820678	-3.65456	0.000257621	0.00390278
ENSG00000163040	CCDC74A	152.002	-1.4894	0.408392	-3.64698	0.000265336	0.00400359
ENSG00000180776	ZDHHC20	1540.2	-0.775157	0.212683	-3.64465	0.000267753	0.00403038
ENSG00000170522	ELOVL6	375.181	-0.874547	0.239983	-3.64421	0.000268214	0.00403411
ENSG00000163629	PTPN13	377.432	-0.994477	0.272986	-3.64297	0.000269514	0.00405044
ENSG00000109814	UGDH	2070.55	-0.853436	0.234297	-3.64253	0.00026997	0.00405406
ENSG00000203706	SERTAD4-AS1	154.085	-1.725	0.474209	-3.63764	0.000275148	0.00412526
ENSG00000137628	DDX60	175.935	-1.50531	0.414395	-3.63256	0.000280623	0.00420066
ENSG00000143013	LMO4	1780.4	-0.953082	0.262537	-3.63028	0.000283117	0.00423128
ENSG00000105254	TBCB	1117.73	-0.970062	0.267322	-3.62881	0.000284731	0.00425204
ENSG00000205084	TMEM231	120.531	-1.13891	0.314122	-3.62569	0.000288186	0.00429684
ENSG00000115461	IGFBP5	6483.13	-1.65476	0.457139	-3.61982	0.000294812	0.0043887
ENSG00000197536	C5orf56	60.449	-1.70009	0.470387	-3.61424	0.000301226	0.00447009
ENSG00000233608	TWIST2	454.788	-1.0243	0.283437	-3.61385	0.000301682	0.00447334
ENSG00000103018	CYB5B	1492.56	-0.942241	0.260812	-3.61273	0.000302991	0.00448379
ENSG00000112902	SEMA5A	1867.62	-0.988137	0.273658	-3.61085	0.000305201	0.00451133
ENSG00000042317	SPATA7	303.504	-0.9699	0.268811	-3.60811	0.000308441	0.00455114
ENSG00000272505	AC104964.4	14.5229	-3.19904	0.887859	-3.60309	0.000314456	0.0046264
ENSG00000145777	TSLP	18.4583	-2.48246	0.689153	-3.60219	0.000315547	0.00463884
ENSG00000162494	LRRC38	36.5946	-2.6034	0.723246	-3.59961	0.000318691	0.00467777
ENSG00000119242	CCDC92	1008.81	-0.980244	0.272384	-3.59876	0.000319739	0.00468951
ENSG00000119121	TRPM6	4.84886	-5.6311	1.56528	-3.5975	0.000321291	0.00470861
ENSG00000128805	ARHGAP22	222.376	-1.3681	0.38047	-3.5958	0.000323392	0.00472839
ENSG00000077585	GPR137B	559.959	-1.03436	0.28773	-3.59489	0.000324533	0.00474139
ENSG00000165322	ARHGAP12	587.617	-0.981105	0.272947	-3.59448	0.000325037	0.00474194
ENSG00000164039	BDH2	424.929	-1.08195	0.301005	-3.59445	0.000325073	0.00474194
ENSG00000120669	SOHLH2	12.6654	-3.25799	0.906574	-3.59374	0.000325962	0.00475124
ENSG00000070778	PTPN21	522.223	-0.946538	0.263426	-3.59318	0.000326663	0.00475779
ENSG00000138316	ADAMTS14	125.684	-1.21427	0.338082	-3.59165	0.000328594	0.00477486
ENSG00000178445	GLDC	28.1363	-2.57872	0.718099	-3.59104	0.000329367	0.00477506
ENSG00000162618	ADGRL4	1540.8	-0.92789	0.259011	-3.58244	0.0003404	0.0049199
ENSG00000138279	ANXA7	1606.26	-0.978827	0.273313	-3.58134	0.000341835	0.0049345
ENSG00000245573	BDNF-AS	16.4017	-2.40664	0.672382	-3.57927	0.000344555	0.00496854
ENSG00000108854	SMURF2	1048.57	-0.751602	0.210047	-3.57825	0.000345906	0.00498166
ENSG00000122417	ODF2L	106.452	-1.22778	0.343496	-3.57438	0.000351065	0.005047
ENSG00000107758	PPP3CB	1031.95	-0.888322	0.248588	-3.57347	0.000352278	0.00506058
ENSG00000234814	SVILP1	47.8665	-1.56804	0.439078	-3.57122	0.000355324	0.0050927
ENSG00000171791	BCL2	21.455	-2.35659	0.661412	-3.56296	0.000366698	0.00522749
ENSG00000128262	POM121L9P	23.2948	-2.71898	0.763163	-3.56278	0.000366944	0.00522749
ENSG00000142657	PGD	1248.42	-0.900685	0.252837	-3.56232	0.000367597	0.00523284
ENSG00000129625	REEP5	3153.19	-0.872497	0.24503	-3.56078	0.00036976	0.00525967
ENSG00000079335	CDC14A	82.9426	-1.38662	0.389492	-3.56009	0.000370734	0.00526956
ENSG00000159556	ISL2	8.18524	-5.3939	1.51558	-3.55896	0.000372323	0.00528816
ENSG00000204767	FAM196B	213.01	-1.24672	0.350473	-3.55725	0.000374753	0.00531649
ENSG00000057019	DCBLD2	10760.8	-0.98311	0.276618	-3.55403	0.000379377	0.00537219
ENSG00000111875	ASF1A	675.944	-1.03981	0.29261	-3.55357	0.000380036	0.0053736
ENSG00000206262	FOXL2NB	4.86972	-5.63682	1.58684	-3.55222	0.000381989	0.00539703
ENSG00000119004	CYP20A1	242.082	-0.849211	0.239543	-3.54514	0.000392411	0.00552732
ENSG00000143194	MAEL	8.6262	-4.51321	1.27313	-3.54496	0.000392675	0.00552732
ENSG00000173852	DPY19L1	1197.94	-0.75395	0.212756	-3.54373	0.000394503	0.00554478
ENSG00000128512	DOCK4	617.049	-1.01031	0.28524	-3.54196	0.000397169	0.00557395
ENSG00000111696	NT5DC3	134.333	-1.08984	0.307795	-3.54081	0.0003989	0.00558993
ENSG00000178075	GRAMD1C	19.639	-2.6408	0.745814	-3.54083	0.000398875	0.00558993
ENSG00000134056	MRPS36	220.559	-0.952664	0.269071	-3.54057	0.000399262	0.00559086
ENSG00000120256	LRP11	687.989	-0.781315	0.220693	-3.54028	0.000399696	0.00559279
ENSG00000091409	ITGA6	586.94	-1.22057	0.344807	-3.53987	0.000400327	0.00559746
ENSG00000188064	WNT7B	482.966	-0.974905	0.275461	-3.53918	0.000401375	0.00560796
ENSG00000071054	MAP4K4	3426.36	-0.785317	0.222161	-3.5349	0.000407924	0.00569103
ENSG00000137478	FCHSD2	636.277	-0.758205	0.21452	-3.53442	0.000408672	0.00569726
ENSG00000197619	ZNF615	128.069	-1.0264	0.291228	-3.5244	0.00042444	0.00588665
ENSG00000064886	CHI3L2	47.6594	-1.41139	0.401249	-3.51748	0.000435669	0.00602468
ENSG00000119913	TECTB	65.3559	-1.98372	0.564189	-3.51606	0.000438008	0.0060526
ENSG00000171522	PTGER4	59.3702	-2.0896	0.594864	-3.51273	0.000443534	0.00610659
ENSG00000143198	MGST3	3167.03	-1.02777	0.292703	-3.5113	0.000445913	0.00612596
ENSG00000112893	MAN2A1	550.465	-0.871209	0.248422	-3.50697	0.000453236	0.0062175
ENSG00000213799	ZNF845	72.8983	-1.30629	0.372597	-3.50592	0.000455039	0.00622866
ENSG00000267365	KCNJ2-AS1	7.02227	-5.16791	1.47478	-3.50419	0.000458004	0.0062647
ENSG00000152784	PRDM8	232.028	-0.908289	0.259434	-3.50103	0.000463458	0.00632555
ENSG00000278811	LINC00624	5.20012	-5.73168	1.63801	-3.49917	0.000466714	0.00636538
ENSG00000228536	AL513283.1	354.125	-3.39248	0.969796	-3.49814	0.000468511	0.00637658
ENSG00000111269	CREBL2	1266.83	-0.738754	0.211225	-3.49748	0.000469674	0.0063873
ENSG00000122877	EGR2	57.0001	-1.68389	0.481759	-3.49529	0.000473549	0.0064261
ENSG00000147400	CETN2	821.994	-1.22404	0.350339	-3.49388	0.000476057	0.00645549
ENSG00000108001	EBF3	579.704	-1.02231	0.292685	-3.49286	0.000477879	0.0064714
ENSG00000104177	MYEF2	124.959	-1.18521	0.339345	-3.49265	0.000478258	0.0064714
ENSG00000074696	HACD3	828.675	-0.707507	0.202813	-3.48847	0.000485797	0.006564
ENSG00000134627	PIWIL4	33.7382	-1.98306	0.570653	-3.47507	0.000510722	0.00687127
ENSG00000105889	STEAP1B	180.923	-1.01662	0.29305	-3.46911	0.000522181	0.00699553
ENSG00000167779	IGFBP6	986.599	-1.20129	0.346461	-3.46731	0.00052569	0.00703753
ENSG00000137274	BPHL	182.273	-1.17467	0.338881	-3.46632	0.000527644	0.00705369
ENSG00000142556	ZNF614	201.574	-0.863903	0.249741	-3.45919	0.000541803	0.00721233
ENSG00000113209	PCDHB5	92.0259	-1.59215	0.460887	-3.45453	0.000551248	0.00729177
ENSG00000224184	MIR3681HG	19.9212	-3.22909	0.934849	-3.45412	0.000552083	0.00729567
ENSG00000165118	C9orf64	6.38964	-5.02397	1.45638	-3.44962	0.000561378	0.00739984
ENSG00000197442	MAP3K5	150.421	-1.32279	0.383751	-3.44701	0.000566837	0.00746137
ENSG00000170775	GPR37	26.9146	-2.19873	0.638066	-3.44593	0.000569103	0.00748598
ENSG00000135404	CD63	3570	-0.792533	0.230254	-3.44199	0.000577441	0.00759038
ENSG00000166546	BEAN1	4.33716	-5.47174	1.59326	-3.4343	0.000594094	0.00777139
ENSG00000163297	ANTXR2	2300.51	-0.924727	0.269364	-3.43301	0.000596928	0.00779226
ENSG00000183087	GAS6	1120.99	-0.929098	0.270738	-3.43172	0.000599762	0.00781845
ENSG00000074219	TEAD2	393.037	-0.863274	0.251793	-3.42851	0.000606904	0.00790609
ENSG00000204604	ZNF468	80.7111	-1.13025	0.32991	-3.42593	0.000612692	0.00797049
ENSG00000251388	AC079380.1	4.452	-5.51092	1.6093	-3.42442	0.000616124	0.00800961
ENSG00000120798	NR2C1	360.193	-0.917645	0.268072	-3.42313	0.000619045	0.00803815
ENSG00000064195	DLX3	27.7497	-2.04187	0.5965	-3.42307	0.000619171	0.00803815
ENSG00000180855	ZNF443	14.2242	-2.50666	0.733694	-3.41649	0.000634338	0.00821246
ENSG00000139163	ETNK1	315.351	-0.835572	0.244749	-3.414	0.000640173	0.00825967
ENSG00000250155	AC008957.1	4.26811	-5.45128	1.59657	-3.41436	0.000639322	0.00825967
ENSG00000137288	UQCC2	419.407	-0.871969	0.25543	-3.41373	0.000640812	0.00826227
ENSG00000112977	DAP	5188.18	-0.719867	0.210906	-3.41321	0.000642022	0.00826388
ENSG00000183291	SELENOF	2293.31	-0.708563	0.207645	-3.41237	0.000644	0.00827512
ENSG00000168615	ADAM9	2719.99	-0.85959	0.251893	-3.41251	0.000643671	0.00827512
ENSG00000131171	SH3BGRL	3334.53	-1.04594	0.306731	-3.40996	0.000649724	0.00833166
ENSG00000280219	AC093908.1	99.8146	-1.66388	0.488469	-3.40631	0.000658465	0.00842656
ENSG00000026950	BTN3A1	300.383	-0.945568	0.277726	-3.40468	0.000662426	0.00846577
ENSG00000162929	KIAA1841	85.4684	-1.13394	0.333167	-3.40353	0.000665212	0.00849441
ENSG00000103494	RPGRIP1L	252.397	-1.00607	0.295681	-3.40256	0.000667567	0.00849788
ENSG00000171889	MIR31HG	262.829	-1.15792	0.34028	-3.40285	0.000666863	0.00849788
ENSG00000165891	E2F7	211.806	-1.08654	0.319457	-3.4012	0.000670911	0.00853377
ENSG00000204131	NHSL2	267.717	-1.47591	0.434572	-3.39625	0.000683172	0.00867219
ENSG00000183580	FBXL7	573.24	-0.859613	0.253181	-3.39525	0.000685662	0.00869795
ENSG00000180530	NRIP1	382.035	-0.970029	0.285718	-3.39506	0.000686136	0.00869812
ENSG00000244219	TMEM225B	28.2757	-1.95765	0.576654	-3.39485	0.00068667	0.00869904
ENSG00000101096	NFATC2	104.9	-1.11505	0.328507	-3.39432	0.000688002	0.00870424
ENSG00000198959	TGM2	3327.7	-0.994461	0.292995	-3.39412	0.000688503	0.00870474
ENSG00000172296	SPTLC3	285.949	-1.33752	0.394592	-3.38963	0.000699872	0.00881894
ENSG00000255302	EID1	4433.52	-0.740586	0.21854	-3.38879	0.000702008	0.00883407
ENSG00000152076	CCDC74B	42.1086	-2.18027	0.64336	-3.38888	0.000701787	0.00883407
ENSG00000138735	PDE5A	230.322	-1.89539	0.560509	-3.38156	0.000720765	0.00905804
ENSG00000165175	MID1IP1	362.567	-0.869647	0.258103	-3.36938	0.000753378	0.00943647
ENSG00000215386	MIR99AHG	10.8355	-3.26604	0.969543	-3.36864	0.000755408	0.00944936
ENSG00000181192	DHTKD1	232.361	-0.931761	0.276871	-3.36533	0.000764533	0.00953822
ENSG00000109572	CLCN3	753.521	-0.845917	0.251392	-3.36493	0.00076563	0.00954559
ENSG00000164949	GEM	558.107	-1.02352	0.304436	-3.36203	0.000773728	0.00964019
ENSG00000113300	CNOT6	393.513	-0.964009	0.286767	-3.36164	0.000774806	0.00964725
ENSG00000138796	HADH	616.916	-0.792317	0.236503	-3.35013	0.000807747	0.0100178
ENSG00000175395	ZNF25	150.509	-1.09252	0.326221	-3.34902	0.000810971	0.0100445
ENSG00000007933	FMO3	316.304	-1.42964	0.427042	-3.34778	0.000814629	0.0100783
ENSG00000106034	CPED1	159.015	-1.20342	0.359513	-3.34736	0.000815856	0.0100852
ENSG00000243449	C4orf48	68.2175	-1.26617	0.378391	-3.3462	0.000819261	0.010114
ENSG00000213020	ZNF611	58.6971	-1.21967	0.364857	-3.34288	0.000829151	0.0102161
ENSG00000144455	SUMF1	436.006	-0.729649	0.218425	-3.3405	0.000836274	0.0102774
ENSG00000168118	RAB4A	374.598	-0.819091	0.245288	-3.33931	0.00083988	0.0102878
ENSG00000109911	ELP4	706.079	-1.30419	0.39055	-3.33938	0.000839657	0.0102878
ENSG00000137819	PAQR5	55.1633	-1.31946	0.3952	-3.33873	0.00084163	0.0103026
ENSG00000103489	XYLT1	1081.3	-1.18504	0.355143	-3.33679	0.000847524	0.0103546
ENSG00000102802	MEDAG	879.344	-0.818708	0.245854	-3.33005	0.000868292	0.0105878
ENSG00000163565	IFI16	2517.62	-0.949346	0.285153	-3.32926	0.000870783	0.0106045
ENSG00000203965	EFCAB7	80.1826	-1.18299	0.356111	-3.32196	0.000893891	0.0108509
ENSG00000149633	KIAA1755	26.6529	-2.04287	0.615174	-3.32079	0.000897616	0.0108705
ENSG00000151748	SAV1	633.25	-0.734092	0.221181	-3.31897	0.000903511	0.0109185
ENSG00000185621	LMLN	150.039	-1.20445	0.36289	-3.31905	0.000903248	0.0109185
ENSG00000009413	REV3L	766.284	-0.712663	0.214743	-3.31868	0.00090443	0.0109226
ENSG00000213047	DENND1B	139.983	-1.24695	0.375776	-3.31833	0.000905585	0.0109296
ENSG00000162407	PLPP3	1496.64	-1.20239	0.363134	-3.31113	0.00092919	0.0111645
ENSG00000056291	NPFFR2	26.029	-1.63063	0.49304	-3.30729	0.00094204	0.0112661
ENSG00000228412	AL022068.1	10.7994	-2.95408	0.893177	-3.30739	0.000941701	0.0112661
ENSG00000112144	ICK	563.64	-0.733815	0.221936	-3.30642	0.000944948	0.0112749
ENSG00000157542	KCNJ6	8.15932	-3.82834	1.15933	-3.30221	0.000959264	0.0114096
ENSG00000125247	TMTC4	80.7348	-1.58179	0.479301	-3.3002	0.000966165	0.0114772
ENSG00000133195	SLC39A11	144.085	-0.873936	0.264945	-3.29856	0.000971838	0.0115374
ENSG00000187601	MAGEH1	352.672	-0.735641	0.223317	-3.29415	0.000987197	0.011686
ENSG00000185339	TCN2	91.0987	-1.13677	0.345094	-3.29408	0.000987451	0.011686
ENSG00000006747	SCIN	76.4065	-1.41797	0.430593	-3.29308	0.000990978	0.0117166
ENSG00000106012	IQCE	237.86	-0.854026	0.259647	-3.28918	0.0010048	0.011832
ENSG00000171621	SPSB1	540.016	-0.801604	0.243781	-3.28822	0.00100823	0.0118576
ENSG00000166938	DIS3L	239.322	-0.820704	0.249624	-3.28777	0.00100985	0.0118692
ENSG00000010626	LRRC23	96.3656	-1.2967	0.394443	-3.28742	0.00101111	0.0118766
ENSG00000226953	AC010890.1	15.5938	-2.31802	0.705397	-3.28612	0.00101578	0.0119167
ENSG00000119906	SLF2	468.923	-0.908933	0.276709	-3.28479	0.00102057	0.0119579
ENSG00000090612	ZNF268	125.061	-0.939754	0.286135	-3.2843	0.00102236	0.0119715
ENSG00000145247	OCIAD2	4.15024	-5.40946	1.64742	-3.2836	0.00102492	0.011994
ENSG00000064989	CALCRL	134.104	-1.97454	0.601753	-3.28131	0.00103327	0.0120619
ENSG00000082781	ITGB5	2469.11	-0.665876	0.20301	-3.28001	0.00103803	0.0121024
ENSG00000135698	MPHOSPH6	242.699	-0.972521	0.296691	-3.2779	0.00104584	0.0121784
ENSG00000140396	NCOA2	705.594	-0.867693	0.264775	-3.2771	0.0010488	0.0122053
ENSG00000083720	OXCT1	632.196	-0.939676	0.286893	-3.27535	0.00105531	0.0122532
ENSG00000154277	UCHL1	7.97433	-3.86477	1.18009	-3.27497	0.00105671	0.0122597
ENSG00000224186	C5orf66	77.3715	-1.24889	0.381392	-3.27457	0.00105822	0.0122696
ENSG00000124299	PEPD	655.038	-0.701524	0.214267	-3.27406	0.00106013	0.0122842
ENSG00000148672	GLUD1	1529.79	-0.806018	0.246262	-3.27301	0.00106408	0.0123073
ENSG00000172465	TCEAL1	295.751	-0.944708	0.288626	-3.27312	0.00106367	0.0123073
ENSG00000108691	CCL2	2134.11	-1.27937	0.390929	-3.27265	0.00106544	0.0123155
ENSG00000171873	ADRA1D	11.8737	-2.64993	0.81003	-3.2714	0.00107015	0.0123624
ENSG00000119333	WDR34	184.277	-0.885439	0.27073	-3.27057	0.00107333	0.0123839
ENSG00000181690	PLAG1	93.0684	-1.14885	0.351965	-3.2641	0.00109813	0.0126085
ENSG00000121766	ZCCHC17	356.058	-0.877731	0.269007	-3.26285	0.00110297	0.0126486
ENSG00000144468	RHBDD1	365.787	-0.81259	0.249146	-3.2615	0.00110825	0.0127015
ENSG00000170271	FAXDC2	288.574	-0.995883	0.30567	-3.25803	0.00112189	0.0128344
ENSG00000162576	MXRA8	1472.04	-0.913094	0.280321	-3.25731	0.00112473	0.0128543
ENSG00000170035	UBE2E3	2758.4	-0.729408	0.223971	-3.25671	0.00112713	0.012871
ENSG00000146386	ABRACL	455.996	-0.789047	0.242384	-3.25536	0.00113251	0.0129245
ENSG00000104375	STK3	314.053	-0.962154	0.296282	-3.24743	0.00116454	0.013266
ENSG00000081059	TCF7	1680.72	-0.991639	0.30557	-3.24521	0.00117363	0.0133616
ENSG00000156103	MMP16	1266.02	-0.758891	0.233894	-3.2446	0.00117618	0.0133697
ENSG00000136710	CCDC115	440.881	-1.00223	0.309082	-3.24261	0.0011844	0.0134517
ENSG00000100578	KIAA0586	255.089	-0.879995	0.271453	-3.2418	0.00118779	0.0134821
ENSG00000183662	FAM19A1	6.16125	-4.968	1.53271	-3.24132	0.00118977	0.0134965
ENSG00000173193	PARP14	774.997	-0.685477	0.21154	-3.24042	0.00119356	0.0135286
ENSG00000120802	TMPO	466.729	-0.836555	0.258178	-3.24023	0.00119434	0.0135286
ENSG00000169851	PCDH7	3.89624	-5.3161	1.64071	-3.24013	0.00119476	0.0135286
ENSG00000221963	APOL6	190.555	-0.910526	0.28123	-3.23765	0.00120518	0.0136303
ENSG00000106804	C5	37.1707	-1.64392	0.507849	-3.23702	0.00120786	0.0136442
ENSG00000176209	SMIM19	409.627	-0.907301	0.280509	-3.23448	0.00121866	0.0137537
ENSG00000188177	ZC3H6	175.459	-0.870129	0.269066	-3.23389	0.00122118	0.01377
ENSG00000120328	PCDHB12	36.0743	-1.55116	0.480069	-3.23111	0.00123308	0.0138794
ENSG00000187097	ENTPD5	294.122	-0.759337	0.235525	-3.22402	0.00126402	0.0141814
ENSG00000183486	MX2	285.176	-1.2044	0.373582	-3.22393	0.00126442	0.0141814
ENSG00000029993	HMGB3	141.082	-1.1953	0.371574	-3.21686	0.00129602	0.0144927
ENSG00000155016	CYP2U1	102.805	-1.088	0.338634	-3.21289	0.00131406	0.0146638
ENSG00000173715	C11orf80	71.3042	-1.17161	0.364805	-3.21161	0.00131994	0.0147079
ENSG00000154188	ANGPT1	336.676	-1.64389	0.511892	-3.2114	0.0013209	0.0147099
ENSG00000151500	THYN1	933.753	-0.994841	0.309841	-3.21081	0.00132361	0.0147227
ENSG00000176406	RIMS2	77.2645	-1.31484	0.409726	-3.20908	0.00133161	0.014803
ENSG00000172061	LRRC15	863.18	-1.02472	0.319389	-3.20838	0.00133485	0.0148303
ENSG00000174473	GALNTL6	4.21886	-5.43091	1.6941	-3.20578	0.00134698	0.0149299
ENSG00000234456	MAGI2-AS3	264.797	-0.859399	0.268197	-3.20435	0.00135366	0.0149863
ENSG00000149179	C11orf49	867.761	-0.744259	0.232293	-3.20397	0.00135548	0.0149977
ENSG00000266976	AC079466.1	52.5338	-2.03857	0.63667	-3.20192	0.00136515	0.0150959
ENSG00000146648	EGFR	2048.76	-0.822101	0.256847	-3.20074	0.00137073	0.0151398
ENSG00000003436	TFPI	2522.66	-0.764138	0.238897	-3.19861	0.00138091	0.0152168
ENSG00000169862	CTNND2	6.94346	-4.21624	1.31851	-3.19774	0.00138507	0.0152447
ENSG00000162496	DHRS3	279.813	-1.57339	0.492192	-3.19669	0.00139013	0.0152825
ENSG00000197496	SLC2A10	366.237	-0.96036	0.300539	-3.19546	0.00139607	0.0153389
ENSG00000169432	SCN9A	100.817	-1.06471	0.333587	-3.19171	0.00141435	0.0154857
ENSG00000102265	TIMP1	19893.1	-0.631203	0.19786	-3.19015	0.00142198	0.0155601
ENSG00000099785	MARCH2	134.636	-0.990015	0.310575	-3.18769	0.00143415	0.0156661
ENSG00000113389	NPR3	211.797	-1.51868	0.476641	-3.18621	0.00144151	0.0157192
ENSG00000068697	LAPTM4A	7406	-0.742963	0.2332	-3.18595	0.00144279	0.0157241
ENSG00000105877	DNAH11	362.079	-0.890231	0.279508	-3.18499	0.00144757	0.0157579
ENSG00000072042	RDH11	633.755	-0.752749	0.236506	-3.18279	0.00145862	0.0158417
ENSG00000112139	MDGA1	146.237	-1.19506	0.375764	-3.18034	0.00147103	0.0159581
ENSG00000139318	DUSP6	491.942	-0.76836	0.241707	-3.17888	0.00147844	0.0160293
ENSG00000103160	HSDL1	238.864	-0.749291	0.235739	-3.17848	0.00148048	0.0160331
ENSG00000204287	HLA-DRA	7.61127	-3.73857	1.17668	-3.17722	0.00148693	0.0160936
ENSG00000196072	BLOC1S2	760.985	-0.955516	0.300955	-3.17494	0.00149867	0.0162114
ENSG00000112659	CUL9	119.335	-0.955497	0.30104	-3.17399	0.00150359	0.0162534
ENSG00000188729	OSTN	9.28999	-4.04885	1.27574	-3.17372	0.00150497	0.0162534
ENSG00000285336	AC108734.4	7.63934	-4.36377	1.37498	-3.17369	0.00150513	0.0162534
ENSG00000077092	RARB	367.558	-1.4932	0.470644	-3.17268	0.00151041	0.0162917
ENSG00000267106	ZNF561-AS1	71.7907	-1.22865	0.387428	-3.1713	0.00151756	0.0163408
ENSG00000119979	FAM45A	234.096	-0.85311	0.269049	-3.17083	0.00152001	0.0163553
ENSG00000206432	TMEM200C	3.75814	-5.2699	1.66331	-3.16831	0.00153325	0.0164629
ENSG00000136003	ISCU	3114.38	-0.763536	0.241067	-3.16732	0.00153852	0.0165006
ENSG00000117632	STMN1	2701.43	-0.893238	0.282386	-3.16319	0.00156053	0.0166987
ENSG00000144642	RBMS3	391.24	-1.03524	0.327543	-3.16063	0.00157428	0.0168078
ENSG00000148110	MFSD14B	1027.44	-0.738642	0.233725	-3.1603	0.00157607	0.0168173
ENSG00000120820	GLT8D2	1103.09	-1.28886	0.408036	-3.1587	0.00158474	0.0168717
ENSG00000142507	PSMB6	734.677	-0.817325	0.258928	-3.15657	0.00159636	0.0169763
ENSG00000073584	SMARCE1	215.199	-0.77469	0.245797	-3.15175	0.00162298	0.0172012
ENSG00000198464	ZNF480	213.335	-0.85229	0.270669	-3.14883	0.00163925	0.0173639
ENSG00000163568	AIM2	281.564	-1.4717	0.468099	-3.14398	0.00166664	0.0176442
ENSG00000160948	VPS28	1848.01	-0.862262	0.274309	-3.14339	0.00167002	0.0176701
ENSG00000147100	SLC16A2	1558.32	-0.632518	0.20131	-3.14201	0.00167792	0.0177437
ENSG00000218510	LINC00339	475.179	-0.982715	0.312878	-3.14089	0.00168434	0.0177916
ENSG00000176641	RNF152	114.219	-1.75076	0.557385	-3.14103	0.00168357	0.0177916
ENSG00000164379	FOXQ1	183.62	-1.61219	0.513508	-3.13956	0.00169203	0.0178429
ENSG00000110628	SLC22A18	138.705	-0.992345	0.316221	-3.13814	0.00170025	0.0179095
ENSG00000272941	AC083862.2	7.58433	-3.29727	1.05119	-3.13669	0.00170864	0.0179779
ENSG00000090861	AARS	669.604	-0.679674	0.216806	-3.13493	0.00171892	0.0180559
ENSG00000151812	SLC35F4	41.5791	-2.02934	0.647579	-3.13373	0.00172601	0.0181101
ENSG00000169760	NLGN1	46.3363	-1.31486	0.420206	-3.12908	0.00175356	0.0183279
ENSG00000134152	KATNBL1	154.636	-0.888384	0.284314	-3.12466	0.00178009	0.0185846
ENSG00000147592	LACTB2	283.244	-0.873011	0.279433	-3.12422	0.00178275	0.0186021
ENSG00000104549	SQLE	738.868	-0.662172	0.212057	-3.12261	0.00179254	0.0186321
ENSG00000284977	AL160272.1	25.547	-1.65659	0.530477	-3.12283	0.00179121	0.0186321
ENSG00000237352	LINC01358	97.6065	-1.70532	0.546091	-3.12277	0.00179157	0.0186321
ENSG00000214049	UCA1	23.9542	-2.23497	0.715594	-3.12324	0.0017887	0.0186321
ENSG00000103479	RBL2	1128.75	-0.707298	0.226529	-3.12233	0.00179427	0.0186399
ENSG00000152465	NMT2	649.397	-0.972795	0.3116	-3.12193	0.00179668	0.0186547
ENSG00000023572	GLRX2	166.491	-0.848169	0.271827	-3.12026	0.00180693	0.0187507
ENSG00000112294	ALDH5A1	10.1606	-2.88591	0.925096	-3.11958	0.00181111	0.0187838
ENSG00000181019	NQO1	12766.4	-1.00878	0.32379	-3.11554	0.00183606	0.0190008
ENSG00000115421	PAPOLG	407.869	-0.749404	0.24063	-3.11434	0.0018436	0.0190475
ENSG00000130150	MOSPD2	487.244	-0.718316	0.230718	-3.1134	0.00184948	0.0190873
ENSG00000170054	SERPINA9	34.269	-1.62775	0.523387	-3.11003	0.00187068	0.0192641
ENSG00000178235	SLITRK1	5.18389	-4.7104	1.51515	-3.10887	0.00187806	0.0193295
ENSG00000053747	LAMA3	151.748	-1.09165	0.351223	-3.10814	0.00188268	0.0193665
ENSG00000143850	PLEKHA6	20.4094	-1.95485	0.62909	-3.10742	0.00188725	0.0193924
ENSG00000111186	WNT5B	458.196	-0.844181	0.272129	-3.10214	0.00192128	0.0197005
ENSG00000275342	PRAG1	108.572	-1.15118	0.371637	-3.0976	0.00195097	0.0199818
ENSG00000173068	BNC2	418.391	-0.803987	0.259578	-3.09728	0.00195306	0.0199924
ENSG00000151116	UEVLD	396.258	-0.804158	0.259795	-3.09535	0.00196579	0.0201118
ENSG00000236714	LINC01844	5.07765	-4.69229	1.5168	-3.09355	0.00197776	0.0201905
ENSG00000171204	TMEM126B	356.392	-0.910662	0.294518	-3.09204	0.00198788	0.0202719
ENSG00000184178	SCFD2	353.198	-1.12215	0.362903	-3.09214	0.00198717	0.0202719
ENSG00000108759	KRT32	17.4213	-3.22931	1.0445	-3.09173	0.00198996	0.0202821
ENSG00000141255	SPATA22	5.1398	-4.70984	1.52558	-3.08725	0.00202016	0.0205566
ENSG00000005700	IBTK	645.475	-0.666269	0.215831	-3.08699	0.00202192	0.0205635
ENSG00000189241	TSPYL1	681.42	-0.651026	0.210962	-3.08599	0.00202874	0.0206217
ENSG00000152689	RASGRP3	12.0254	-2.67694	0.867992	-3.08406	0.002042	0.0207341
ENSG00000005175	RPAP3	327.105	-0.79366	0.257372	-3.08371	0.00204435	0.0207468
ENSG00000168778	TCTN2	370.582	-0.886054	0.287742	-3.07934	0.00207462	0.0209976
ENSG00000174684	B4GAT1	374.767	-0.752537	0.24448	-3.07811	0.00208315	0.0210501
ENSG00000104447	TRPS1	344.328	-0.866149	0.281379	-3.07823	0.00208235	0.0210501
ENSG00000106392	C1GALT1	734.172	-0.819314	0.266193	-3.0779	0.00208467	0.0210542
ENSG00000133739	LRRCC1	40.5149	-1.26346	0.411101	-3.07336	0.00211664	0.0213542
ENSG00000172159	FRMD3	8.95458	-3.15424	1.02834	-3.06731	0.00215996	0.0216984
ENSG00000140105	WARS	2779.1	-0.766214	0.24997	-3.06522	0.00217508	0.0218387
ENSG00000115652	UXS1	590.86	-1.16338	0.379635	-3.06448	0.0021805	0.0218815
ENSG00000197860	SGTB	279.715	-0.855659	0.279594	-3.06036	0.00221071	0.0221611
ENSG00000204711	C9orf135	3.84805	-5.3002	1.73258	-3.05914	0.00221971	0.0222395
ENSG00000099797	TECR	574.604	-0.717469	0.234674	-3.05729	0.00223344	0.0223465
ENSG00000250590	LINC02492	3.55061	-5.18364	1.69628	-3.05589	0.00224394	0.0224346
ENSG00000213066	FGFR1OP	230.281	-0.972754	0.318396	-3.05517	0.00224933	0.0224766
ENSG00000114450	GNB4	580.929	-0.93419	0.305834	-3.05457	0.00225385	0.0224917
ENSG00000101557	USP14	812.334	-0.682414	0.223431	-3.05424	0.0022563	0.0224986
ENSG00000105968	H2AFV	1528.8	-0.685339	0.224726	-3.04966	0.00229101	0.0227966
ENSG00000088836	SLC4A11	44.0087	-1.55831	0.511246	-3.04806	0.00230321	0.0229059
ENSG00000254858	MPV17L2	134.454	-0.958748	0.314695	-3.0466	0.00231449	0.0229817
ENSG00000227517	LINC01483	8.25614	-3.03007	0.99591	-3.04251	0.00234613	0.0232593
ENSG00000152518	ZFP36L2	374.092	-0.771723	0.253745	-3.04133	0.00235536	0.0233262
ENSG00000099250	NRP1	13732.7	-0.83193	0.273607	-3.04061	0.00236103	0.0233701
ENSG00000163001	CFAP36	681.604	-0.677294	0.222785	-3.04012	0.00236481	0.0233953
ENSG00000198573	SPANXC	239.341	-1.5405	0.506806	-3.03963	0.00236869	0.0234213
ENSG00000106049	HIBADH	713.228	-0.671717	0.221021	-3.03916	0.00237239	0.0234456
ENSG00000233184	AC093157.1	114.683	-0.919118	0.302547	-3.03794	0.00238203	0.0235286
ENSG00000232765	AL158819.1	22.9682	-1.73272	0.570563	-3.03686	0.00239056	0.0235881
ENSG00000134247	PTGFRN	2530.15	-0.692513	0.228138	-3.0355	0.00240136	0.02367
ENSG00000153767	GTF2E1	196.881	-0.835417	0.275243	-3.03519	0.00240382	0.0236819
ENSG00000179930	ZNF648	7.44012	-3.7034	1.22054	-3.03422	0.00241161	0.0237339
ENSG00000120805	ARL1	1300.78	-0.697815	0.230026	-3.03363	0.00241629	0.0237428
ENSG00000162545	CAMK2N1	1087.5	-1.1598	0.382312	-3.03365	0.00241614	0.0237428
ENSG00000110318	CEP126	138.296	-1.02668	0.338618	-3.03197	0.00242966	0.023859
ENSG00000150433	TMEM218	155.389	-0.912062	0.300907	-3.03105	0.00243708	0.0238985
ENSG00000006740	ARHGAP44	10.5628	-2.50095	0.825312	-3.03031	0.00244305	0.0239434
ENSG00000155816	FMN2	97.3888	-1.05734	0.348957	-3.02998	0.00244567	0.0239442
ENSG00000271605	MILR1	722.388	-1.13034	0.373042	-3.03007	0.002445	0.0239442
ENSG00000174136	RGMB	810.551	-0.840678	0.277756	-3.02667	0.00247261	0.0241634
ENSG00000138380	CARF	77.4293	-0.987208	0.326177	-3.0266	0.00247317	0.0241634
ENSG00000102218	RP2	231.804	-0.744075	0.245902	-3.0259	0.00247898	0.024168
ENSG00000156928	MALSU1	467.349	-0.863026	0.285183	-3.02622	0.00247632	0.024168
ENSG00000183671	GPR1	43.976	-1.30423	0.431059	-3.02565	0.002481	0.024168
ENSG00000115165	CYTIP	365.366	-1.01832	0.336726	-3.02418	0.00249312	0.0242703
ENSG00000164597	COG5	800.986	-0.904957	0.299279	-3.02379	0.00249627	0.0242885
ENSG00000105664	COMP	8.0915	-3.0506	1.00943	-3.0221	0.00251028	0.0244122
ENSG00000164220	F2RL2	992.847	-1.3079	0.433394	-3.0178	0.00254615	0.0247101
ENSG00000121073	SLC35B1	1032.3	-0.717819	0.23794	-3.01681	0.00255447	0.0247586
ENSG00000116885	OSCP1	148.592	-0.997663	0.330709	-3.01674	0.00255508	0.0247586
ENSG00000175283	DOLK	291.841	-0.821571	0.272419	-3.01584	0.00256268	0.0248195
ENSG00000139291	TMEM19	313.028	-0.891898	0.295989	-3.01328	0.00258441	0.0250042
ENSG00000110013	SIAE	330.372	-0.797102	0.264622	-3.01223	0.00259334	0.0250521
ENSG00000114744	COMMD2	500.091	-0.649292	0.215678	-3.01047	0.00260842	0.0251717
ENSG00000106799	TGFBR1	587.638	-0.731573	0.243093	-3.00944	0.00261733	0.0251717
ENSG00000260920	AL031985.3	160.148	-0.98244	0.326395	-3.00997	0.00261271	0.0251717
ENSG00000128923	MINDY2	271.247	-0.755653	0.251282	-3.00719	0.00263675	0.0252903
ENSG00000198668	CALM1	4677.93	-0.756609	0.251642	-3.00669	0.00264108	0.0253189
ENSG00000182013	PNMA8A	44.5584	-1.98147	0.659123	-3.00623	0.00264513	0.025332
ENSG00000113732	ATP6V0E1	3571.72	-0.601395	0.200088	-3.00565	0.00265011	0.025354
ENSG00000105402	NAPA	514.629	-0.773552	0.257434	-3.00486	0.00265703	0.0254074
ENSG00000110436	SLC1A2	18.356	-1.88842	0.628541	-3.00444	0.00266066	0.0254163
ENSG00000111962	UST	425.662	-1.16596	0.388115	-3.00417	0.00266307	0.025426
ENSG00000173114	LRRN3	10.711	-4.18315	1.39252	-3.00402	0.00266437	0.025426
ENSG00000092964	DPYSL2	3009.99	-0.83089	0.276755	-3.00226	0.00267982	0.0255605
ENSG00000175040	CHST2	242.724	-1.15563	0.385277	-2.99947	0.00270448	0.0257567
ENSG00000198954	KIF1BP	633.914	-0.617771	0.206002	-2.99885	0.00270997	0.025796
ENSG00000135905	DOCK10	2064.23	-0.672501	0.224605	-2.99415	0.00275212	0.0261444
ENSG00000166432	ZMAT1	4.90969	-4.63861	1.55074	-2.99123	0.00277858	0.0263296
ENSG00000183023	SLC8A1	135.432	-1.0269	0.343741	-2.98742	0.00281339	0.0266326
ENSG00000115306	SPTBN1	5345.65	-0.566517	0.18973	-2.98591	0.00282737	0.0267382
ENSG00000165169	DYNLT3	1470.96	-0.853538	0.285845	-2.98602	0.00282639	0.0267382
ENSG00000270816	LINC00221	295.726	-0.896461	0.300311	-2.98511	0.00283481	0.0267817
ENSG00000130638	ATXN10	3432.56	-0.733972	0.246162	-2.98166	0.00286692	0.027004
ENSG00000181072	CHRM2	15.1069	-2.29402	0.769465	-2.98132	0.00287007	0.0270201
ENSG00000077097	TOP2B	1227.48	-0.705122	0.23657	-2.98061	0.00287676	0.0270562
ENSG00000184384	MAML2	875.955	-0.788322	0.26468	-2.97839	0.00289763	0.0272118
ENSG00000117226	GBP3	533.226	-0.95309	0.319989	-2.9785	0.00289659	0.0272118
ENSG00000167703	SLC43A2	151.19	-1.35512	0.455128	-2.97746	0.0029065	0.0272551
ENSG00000223547	ZNF844	94.7697	-1.07772	0.362439	-2.97351	0.00294412	0.0275115
ENSG00000035681	NSMAF	879.313	-0.645259	0.217212	-2.97063	0.00297185	0.0277569
ENSG00000196715	VKORC1L1	672.089	-0.654323	0.220506	-2.96737	0.00300359	0.0280256
ENSG00000149474	KAT14	205.796	-0.755172	0.254524	-2.967	0.00300717	0.0280425
ENSG00000171421	MRPL36	467.442	-0.815388	0.274884	-2.9663	0.00301409	0.0280705
ENSG00000134874	DZIP1	843.705	-0.882005	0.297366	-2.96606	0.00301644	0.0280705
ENSG00000233554	B4GALT1-AS1	17.6758	-1.8603	0.62718	-2.96613	0.00301569	0.0280705
ENSG00000152380	FAM151B	46.6126	-1.29786	0.437816	-2.9644	0.00303275	0.0281862
ENSG00000096968	JAK2	141.055	-0.879644	0.296792	-2.96384	0.00303828	0.0282237
ENSG00000067113	PLPP1	387.006	-0.650273	0.219466	-2.96298	0.00304672	0.0282881
ENSG00000143753	DEGS1	2549.81	-0.649356	0.219206	-2.9623	0.00305346	0.0283368
ENSG00000145293	ENOPH1	476.791	-0.671324	0.226644	-2.96203	0.00305622	0.0283485
ENSG00000184743	ATL3	1446.67	-0.603221	0.203666	-2.96181	0.00305834	0.0283542
ENSG00000166446	CDYL2	327.785	-0.851518	0.287524	-2.96155	0.00306094	0.0283644
ENSG00000186470	BTN3A2	640.467	-0.69418	0.234418	-2.9613	0.00306348	0.028374
ENSG00000152669	CCNO	24.3228	-1.73552	0.586447	-2.95939	0.00308251	0.0285223
ENSG00000186260	MKL2	502.163	-0.78254	0.264577	-2.95771	0.00309935	0.0286501
ENSG00000170954	ZNF415	13.1937	-2.39446	0.809909	-2.95646	0.00311195	0.0287383
ENSG00000141040	ZNF287	36.9274	-1.5648	0.529339	-2.95613	0.00311522	0.0287545
ENSG00000273771	AC024337.2	8.13407	-3.46725	1.17307	-2.95572	0.00311944	0.0287793
ENSG00000122507	BBS9	367.214	-0.744704	0.251998	-2.9552	0.00312467	0.0287994
ENSG00000214174	AMZ2P1	147.108	-1.20093	0.406485	-2.95441	0.00313264	0.0288588
ENSG00000111450	STX2	764.445	-0.694672	0.235152	-2.95414	0.00313545	0.0288706
ENSG00000104823	ECH1	1095.3	-0.647395	0.219223	-2.95313	0.00314565	0.028894
ENSG00000204977	TRIM13	581.445	-0.671303	0.227479	-2.95106	0.00316687	0.0290607
ENSG00000112972	HMGCS1	301.065	-0.787195	0.266741	-2.95116	0.00316582	0.0290607
ENSG00000144834	TAGLN3	4.83307	-4.60679	1.56262	-2.94812	0.00319715	0.02931
ENSG00000213190	MLLT11	1810.99	-0.58966	0.200029	-2.94788	0.00319966	0.0293188
ENSG00000161973	CCDC42	3.20108	-5.03625	1.70912	-2.9467	0.00321184	0.0294039
ENSG00000105810	CDK6	586.084	-0.775766	0.263458	-2.94456	0.00323416	0.0295775
ENSG00000138496	PARP9	548.292	-0.971561	0.329995	-2.94417	0.00323826	0.0295863
ENSG00000119636	BBOF1	167.799	-1.31394	0.446375	-2.94358	0.00324439	0.0295993
ENSG00000115946	PNO1	175.643	-0.862324	0.293008	-2.943	0.00325046	0.0296261
ENSG00000181704	YIPF6	1273.67	-0.653311	0.222263	-2.93936	0.00328894	0.0299479
ENSG00000204444	APOM	65.2535	-1.16949	0.397873	-2.93936	0.00328891	0.0299479
ENSG00000130147	SH3BP4	2578.38	-0.608933	0.207235	-2.93837	0.00329945	0.0300292
ENSG00000143819	EPHX1	1235.76	-0.690149	0.235036	-2.93636	0.00332094	0.0301811
ENSG00000182489	XKRX	48.514	-1.28038	0.436037	-2.93639	0.00332054	0.0301811
ENSG00000104904	OAZ1	10944.1	-0.681678	0.23246	-2.93246	0.00336291	0.0304792
ENSG00000171150	SOCS5	1826.99	-0.839689	0.286348	-2.93241	0.00336343	0.0304792
ENSG00000267745	AC060766.7	18.2093	-1.81363	0.61847	-2.93245	0.00336299	0.0304792
ENSG00000151611	MMAA	89.9218	-0.922325	0.31485	-2.92941	0.00339608	0.0307455
ENSG00000181722	ZBTB20	46.63	-1.4751	0.5036	-2.9291	0.00339942	0.0307463
ENSG00000173950	XXYLT1	457.888	-0.757304	0.258716	-2.92717	0.00342065	0.0309235
ENSG00000138032	PPM1B	167.73	-0.862579	0.294745	-2.92653	0.00342772	0.0309725
ENSG00000168807	SNTB2	1071.33	-0.727785	0.248741	-2.92588	0.00343485	0.0310221
ENSG00000171055	FEZ2	376.68	-0.779537	0.26694	-2.92026	0.00349734	0.031544
ENSG00000176896	TCEANC	38.1806	-1.26561	0.433391	-2.92024	0.00349765	0.031544
ENSG00000221818	EBF2	38.1548	-1.35798	0.465221	-2.919	0.00351158	0.0316527
ENSG00000211456	SACM1L	410.231	-0.727286	0.249184	-2.91867	0.00351529	0.0316577
ENSG00000265380	AC079070.1	15.4002	-2.17737	0.746912	-2.91517	0.00355498	0.0319086
ENSG00000121481	RNF2	589.765	-0.667274	0.228911	-2.915	0.00355691	0.0319107
ENSG00000163812	ZDHHC3	1235.37	-0.575166	0.197413	-2.91352	0.0035738	0.0320471
ENSG00000139974	SLC38A6	128.315	-0.908184	0.311918	-2.91161	0.00359569	0.0322127
ENSG00000222011	FAM185A	43.1355	-1.19685	0.411085	-2.91143	0.00359776	0.032216
ENSG00000136514	RTP4	47.1755	-1.75921	0.604554	-2.90993	0.00361506	0.0323556
ENSG00000050130	JKAMP	1311.46	-0.651671	0.224	-2.90925	0.00362298	0.032411
ENSG00000152904	GGPS1	419.59	-0.693694	0.238782	-2.90514	0.0036709	0.0327467
ENSG00000152377	SPOCK1	19021.7	-0.696258	0.239882	-2.9025	0.00370196	0.0329925
ENSG00000144136	SLC20A1	4418.37	-0.673739	0.232201	-2.90153	0.00371344	0.0330792
ENSG00000152778	IFIT5	667.423	-0.948551	0.327104	-2.89985	0.00373343	0.0331634
ENSG00000197712	FAM114A1	4700.16	-0.70158	0.242111	-2.89777	0.0037583	0.0333686
ENSG00000150403	TMCO3	619.848	-0.688518	0.237703	-2.89655	0.00377289	0.033451
ENSG00000188042	ARL4C	1767.23	-0.847646	0.29291	-2.89388	0.00380514	0.0336894
ENSG00000102385	DRP2	166.582	-1.03767	0.358664	-2.89315	0.00381396	0.0337517
ENSG00000136869	TLR4	1092.19	-0.842991	0.291546	-2.89145	0.00383471	0.0338609
ENSG00000197150	ABCB8	161.344	-0.822434	0.284645	-2.88934	0.00386055	0.0340523
ENSG00000181381	DDX60L	157.807	-0.784974	0.272147	-2.88438	0.00392185	0.034488
ENSG00000239440	LINC02008	3.20238	-5.03665	1.74622	-2.88431	0.00392274	0.034488
ENSG00000005469	CROT	122.436	-0.8954	0.310464	-2.88408	0.00392565	0.0344975
ENSG00000069702	TGFBR3	236.545	-1.04146	0.361251	-2.88292	0.00394007	0.034592
ENSG00000160062	ZBTB8A	97.5605	-0.846467	0.29369	-2.88217	0.00394943	0.0346419
ENSG00000102781	KATNAL1	420.147	-0.644894	0.223798	-2.88158	0.00395682	0.0346785
ENSG00000198363	ASPH	5179.71	-0.604248	0.209706	-2.8814	0.00395918	0.0346791
ENSG00000169239	CA5B	267.195	-0.917099	0.318332	-2.88096	0.00396471	0.0347115
ENSG00000166377	ATP9B	92.4189	-1.00578	0.34937	-2.87885	0.00399133	0.034896
ENSG00000188343	FAM92A	303.295	-0.92359	0.320849	-2.87858	0.00399471	0.0349093
ENSG00000089050	RBBP9	582.309	-0.790377	0.274899	-2.87516	0.00403825	0.0352246
ENSG00000266835	GAPLINC	49.8346	-2.10248	0.731981	-2.87232	0.00407473	0.0354936
ENSG00000198961	PJA2	2318.71	-0.619579	0.215782	-2.87132	0.00408758	0.0355727
ENSG00000277443	MARCKS	4079.04	-0.901073	0.313978	-2.86986	0.00410649	0.0357043
ENSG00000188917	TRMT2B	253.604	-0.682254	0.237884	-2.86801	0.00413061	0.035881
ENSG00000138175	ARL3	381.73	-0.698851	0.24379	-2.86661	0.00414899	0.0360241
ENSG00000166192	SENP8	87.3721	-0.997516	0.348161	-2.8651	0.00416877	0.0361492
ENSG00000131069	ACSS2	416.89	-0.710688	0.248271	-2.86256	0.00420239	0.0363578
ENSG00000181467	RAP2B	307.27	-0.743608	0.259787	-2.86238	0.00420476	0.0363578
ENSG00000164647	STEAP1	961.857	-0.861238	0.300913	-2.86209	0.00420862	0.0363745
ENSG00000084234	APLP2	5088.39	-0.803689	0.280823	-2.8619	0.00421105	0.0363788
ENSG00000166263	STXBP4	202.313	-0.7791	0.272485	-2.85924	0.00424661	0.0366136
ENSG00000156162	DPY19L4	441.651	-0.655401	0.22928	-2.85852	0.00425618	0.0366513
ENSG00000102309	PIN4	180.461	-0.876432	0.3066	-2.85856	0.00425572	0.0366513
ENSG00000107745	MICU1	1183.06	-0.761501	0.266565	-2.85672	0.0042805	0.0367768
ENSG00000135541	AHI1	900.231	-0.800066	0.280064	-2.85672	0.00428041	0.0367768
ENSG00000106771	TMEM245	679.183	-0.694125	0.243357	-2.85229	0.0043405	0.0372245
ENSG00000136940	PDCL	300.879	-0.751918	0.263693	-2.85149	0.0043515	0.037302
ENSG00000184209	SNRNP35	160.327	-0.784741	0.275252	-2.85099	0.00435827	0.037343
ENSG00000113273	ARSB	697.106	-0.869485	0.305019	-2.85059	0.00436379	0.0373619
ENSG00000114670	NEK11	69.5808	-1.01914	0.357554	-2.8503	0.00436784	0.0373742
ENSG00000115267	IFIH1	188.598	-1.01197	0.35548	-2.84677	0.00441657	0.0377227
ENSG00000198846	TOX	179.485	-1.00018	0.35145	-2.84587	0.00442897	0.0378115
ENSG00000231172	AC007099.1	3.47723	-5.15633	1.81241	-2.845	0.00444107	0.0378977
ENSG00000125962	ARMCX5	93.5023	-1.01284	0.356065	-2.84455	0.00444742	0.0379347
ENSG00000066697	MSANTD3	822.279	-0.696107	0.244829	-2.84324	0.00446571	0.0380559
ENSG00000103351	CLUAP1	303.377	-0.683731	0.24056	-2.84225	0.00447961	0.0381403
ENSG00000197798	FAM118B	316.172	-0.771114	0.27152	-2.83999	0.00451151	0.0383773
ENSG00000122642	FKBP9	1094.02	-0.661712	0.233032	-2.83957	0.00451741	0.038407
ENSG00000170677	SOCS6	1349.74	-0.732814	0.258085	-2.83943	0.00451947	0.038407
ENSG00000237187	NR2F1-AS1	341.345	-0.9158	0.322615	-2.83868	0.00453012	0.0384317
ENSG00000109919	MTCH2	1433.36	-0.687826	0.242425	-2.83727	0.00455011	0.038532
ENSG00000174206	C12orf66	90.0381	-0.93131	0.328236	-2.83731	0.00454947	0.038532
ENSG00000139324	TMTC3	730.516	-0.686109	0.242031	-2.8348	0.00458548	0.038762
ENSG00000142197	DOPEY2	248.111	-0.840195	0.296481	-2.83389	0.00459849	0.0388371
ENSG00000266850	AC090912.2	4.33757	-4.45569	1.5729	-2.83279	0.00461433	0.0389536
ENSG00000033867	SLC4A7	527.334	-0.701307	0.2477	-2.83127	0.0046363	0.039104
ENSG00000151240	DIP2C	556.379	-0.633743	0.223852	-2.83108	0.00463909	0.0391093
ENSG00000197006	METTL9	3819.55	-0.655569	0.231765	-2.82859	0.00467541	0.0393635
ENSG00000121851	POLR3GL	158.733	-0.991149	0.350764	-2.82569	0.00471794	0.0396508
ENSG00000171735	CAMTA1	736.225	-0.762496	0.269869	-2.82544	0.00472163	0.0396642
ENSG00000100911	PSME2	2470.69	-0.86845	0.307823	-2.82126	0.0047835	0.0400591
ENSG00000205220	PSMB10	195.318	-1.25267	0.444113	-2.8206	0.00479333	0.0401237
ENSG00000087253	LPCAT2	47.7148	-1.74126	0.617703	-2.81892	0.00481848	0.0402806
ENSG00000165757	JCAD	624.845	-0.673799	0.239184	-2.81708	0.00484626	0.040477
ENSG00000240065	PSMB9	375.585	-1.31675	0.467443	-2.81691	0.00484878	0.0404801
ENSG00000113558	SKP1	2335.74	-0.652567	0.231746	-2.81587	0.0048645	0.0405934
ENSG00000164308	ERAP2	1122.55	-0.727885	0.258543	-2.81533	0.00487268	0.0406437
ENSG00000174839	DENND6A	130.268	-0.771482	0.274069	-2.81492	0.00487893	0.0406779
ENSG00000145216	FIP1L1	464.136	-0.623651	0.221634	-2.81388	0.00489473	0.0407916
ENSG00000176055	MBLAC2	100.995	-0.911937	0.324112	-2.81365	0.00489825	0.0408029
ENSG00000038210	PI4K2B	120.423	-0.849659	0.302247	-2.81114	0.00493657	0.0410858
ENSG00000086015	MAST2	407.798	-0.681335	0.242462	-2.81007	0.00495312	0.041151
ENSG00000241749	RPSAP52	73.8393	-1.08215	0.385265	-2.80885	0.00497188	0.0412342
ENSG00000169919	GUSB	408.29	-0.761221	0.271035	-2.80857	0.00497626	0.0412525
ENSG00000018189	RUFY3	215.329	-0.724077	0.257933	-2.80723	0.00499699	0.041388
ENSG00000205683	DPF3	57.7816	-1.01285	0.360918	-2.80631	0.00501132	0.0414702
ENSG00000197566	ZNF624	70.8442	-0.976482	0.348219	-2.80422	0.00504392	0.041667
ENSG00000188613	NANOS1	63.6554	-1.53142	0.54606	-2.80449	0.0050396	0.041667
ENSG00000135903	PAX3	2.94665	-4.91385	1.75278	-2.80346	0.0050557	0.0417278
ENSG00000046647	GEMIN8	374.05	-0.833522	0.297536	-2.80141	0.00508796	0.041961
ENSG00000227234	SPANXB1	209.502	-1.41817	0.506702	-2.79883	0.00512886	0.0422387
ENSG00000143469	SYT14	305.284	-1.12542	0.402492	-2.79613	0.00517178	0.0424631
ENSG00000180917	CMTR2	430.117	-0.826769	0.296091	-2.79228	0.00523376	0.0428973
ENSG00000131374	TBC1D5	1170.88	-0.593281	0.212546	-2.79131	0.00524954	0.043008
ENSG00000174680	GRIK1-AS1	9.14399	-2.44859	0.877498	-2.79043	0.00526385	0.0431065
ENSG00000136144	RCBTB1	349.124	-0.701517	0.251495	-2.78939	0.00528077	0.0431888
ENSG00000214113	LYRM4	635.832	-0.76112	0.273215	-2.78579	0.00533971	0.0435953
ENSG00000165072	MAMDC2	11.5239	-2.5003	0.898048	-2.78415	0.00536679	0.043703
ENSG00000135540	NHSL1	40.0809	-1.199	0.430765	-2.78342	0.00537887	0.0437448
ENSG00000186369	LINC00643	3.20083	-5.04248	1.81151	-2.78359	0.00537617	0.0437448
ENSG00000248092	NNT-AS1	226.364	-0.717035	0.257689	-2.78256	0.00539326	0.043824
ENSG00000127863	TNFRSF19	1250.26	-0.843081	0.303083	-2.78169	0.0054077	0.0439224
ENSG00000169504	CLIC4	11999.9	-0.588648	0.211707	-2.78049	0.00542771	0.0440175
ENSG00000166562	SEC11C	276.55	-0.738533	0.265593	-2.7807	0.0054242	0.0440175
ENSG00000113391	FAM172A	348.403	-0.798473	0.287224	-2.77997	0.00543646	0.0440612
ENSG00000138107	ACTR1A	2622.27	-0.571133	0.205581	-2.77814	0.00546711	0.0442906
ENSG00000123600	METTL8	94.7329	-0.843786	0.304067	-2.775	0.00552012	0.0447009
ENSG00000168000	BSCL2	94.4665	-0.906302	0.326937	-2.7721	0.00556966	0.0450248
ENSG00000198843	SELENOT	654.44	-0.678796	0.24489	-2.77184	0.00557411	0.0450415
ENSG00000102174	PHEX	164.394	-1.24948	0.451264	-2.76885	0.00562552	0.0452825
ENSG00000198648	STK39	597.733	-0.642335	0.23252	-2.76249	0.00573626	0.0459884
ENSG00000152223	EPG5	1211.71	-0.840244	0.30417	-2.76241	0.00573758	0.0459884
ENSG00000154978	VOPP1	202.078	-0.787374	0.285121	-2.76154	0.00575286	0.0460717
ENSG00000260822	AC004656.1	4.44686	-4.48457	1.6246	-2.7604	0.00577298	0.0461936
ENSG00000174032	SLC25A30	122.355	-0.934018	0.338479	-2.75946	0.0057897	0.0463078
ENSG00000168734	PKIG	887.284	-0.808241	0.292959	-2.75889	0.00579985	0.0463476
ENSG00000081189	MEF2C	402.698	-1.19162	0.432149	-2.75742	0.00582593	0.0464794
ENSG00000008282	SYPL1	1773.06	-0.609582	0.221138	-2.75656	0.00584121	0.0465654
ENSG00000101577	LPIN2	569.227	-0.776466	0.281681	-2.75654	0.00584164	0.0465654
ENSG00000196591	HDAC2	1268.26	-0.625847	0.227198	-2.75464	0.00587575	0.046778
ENSG00000103121	CMC2	394.635	-0.742865	0.269756	-2.75384	0.00588999	0.0468716
ENSG00000134313	KIDINS220	753.051	-0.704856	0.25597	-2.75367	0.00589307	0.0468764
ENSG00000182504	CEP97	212.319	-0.758208	0.275417	-2.75295	0.00590613	0.0469604
ENSG00000185880	TRIM69	400.591	-1.20202	0.436816	-2.75177	0.00592746	0.0470734
ENSG00000270028	AC079315.1	7.22797	-2.87374	1.04442	-2.75153	0.00593168	0.0470843
ENSG00000186446	ZNF501	24.7702	-1.52771	0.555347	-2.75092	0.00594285	0.0471333
ENSG00000184949	FAM227A	39.1215	-1.60462	0.583757	-2.74877	0.0059819	0.0474231
ENSG00000168434	COG7	392.106	-0.635795	0.231425	-2.7473	0.00600876	0.047596
ENSG00000132664	POLR3F	253.328	-0.646659	0.235626	-2.74443	0.0060616	0.0479341
ENSG00000119711	ALDH6A1	679.298	-0.755811	0.275388	-2.74453	0.00605972	0.0479341
ENSG00000155287	SLC25A28	136.078	-0.879521	0.320604	-2.74332	0.00608205	0.0480757
ENSG00000119977	TCTN3	760.502	-0.565782	0.206312	-2.74235	0.00610006	0.0481777
ENSG00000104205	SGK3	42.171	-1.10737	0.404235	-2.73941	0.00615491	0.0485703
ENSG00000115844	DLX2	243.865	-0.986999	0.360476	-2.73805	0.00618054	0.0487521
ENSG00000137309	HMGA1	12873.6	-0.960369	0.350865	-2.73715	0.00619747	0.0488041
ENSG00000213694	S1PR3	173.95	-1.06641	0.38959	-2.73726	0.00619539	0.0488041
ENSG00000149328	GLB1L2	4.24574	-4.42114	1.61623	-2.73547	0.0062291	0.0490123
ENSG00000164330	EBF1	196.213	-0.847047	0.309683	-2.73521	0.00623408	0.049031
ENSG00000169131	ZNF354A	276.807	-0.839334	0.306884	-2.73502	0.0062376	0.0490383
ENSG00000156469	MTERF3	143.808	-0.77308	0.28272	-2.73443	0.00624875	0.0491055
ENSG00000213064	SFT2D2	1009.47	-0.681101	0.249143	-2.73377	0.00626131	0.0491428
ENSG00000072415	MPP5	299.204	-0.688363	0.251788	-2.7339	0.00625899	0.0491428
ENSG00000229771	AL035665.1	11.4057	-2.16065	0.790317	-2.73391	0.00625876	0.0491428
ENSG00000104825	NFKBIB	149.354	-0.810414	0.296517	-2.73311	0.00627386	0.0492208
ENSG00000134049	IER3IP1	310.929	-0.707816	0.25902	-2.73267	0.0062824	0.0492674
ENSG00000119715	ESRRB	5.38023	-3.80153	1.39212	-2.73074	0.00631916	0.0495351
ENSG00000118922	KLF12	1492.45	-0.550262	0.201556	-2.73007	0.00633213	0.0495992
ENSG00000064933	PMS1	155.743	-0.800864	0.293352	-2.73004	0.0063326	0.0495992
ENSG00000204261	PSMB8-AS1	79.6715	-0.931361	0.34131	-2.72878	0.00635686	0.0497479
ENSG00000070882	OSBPL3	491.19	-0.677255	0.248238	-2.72825	0.00636721	0.0497876
ENSG00000240857	RDH14	132.133	-0.771906	0.283071	-2.7269	0.00639317	0.04997
ENSG00000116668	SWT1	106.522	-0.877888	0.321963	-2.72667	0.00639769	0.0499846
