# Supplementary material for: Tenogenic Contribution to Skeletal Muscle Regeneration: The Secretome of Scleraxis Overexpressing Mesenchymal Stem Cells Enhances Myogenic Differentiation In Vitro
Source: Int J Mol Sci. 2020 Mar 13;21(6):1965. doi: 10.3390/ijms21061965 (PMC7139530; doi:10.3390/ijms21061965)
Supplement: Supplementary file 1 [file ijms-21-01965-s001.zip › Strenzke_IJMS_2020-02_Table.S2.xlsx]

## Sheet: Biological Function
	GO.ID	Term	Annotated	Significant	Expected	Rank in Fisher.classic	Fisher.elim	Fisher.classic
1	GO:0032501	multicellular organismal process	2791	934	759.8	1	0.09124	2.7e-21
2	GO:0051239	regulation of multicellular organismal p...	1256	476	341.92	2	0.29935	5e-20
3	GO:0023052	signaling	2497	832	679.76	3	0.00881	2.6e-17
4	GO:0030154	cell differentiation	1634	577	444.83	4	0.43298	1.4e-16
5	GO:0022610	biological adhesion	595	250	161.98	5	0.16645	2.8e-16
6	GO:0048869	cellular developmental process	1721	601	468.51	6	0.42629	3.6e-16
7	GO:0007154	cell communication	2507	829	682.48	7	0.03234	3.7e-16
8	GO:0007155	cell adhesion	592	248	161.16	8	0.00235	5.8e-16
9	GO:0032502	developmental process	2533	832	689.56	9	0.20505	2.6e-15
10	GO:0009888	tissue development	782	305	212.89	10	0.01854	2e-14
11	GO:0048856	anatomical structure development	2360	777	642.47	11	0.23094	3.1e-14
12	GO:0007165	signal transduction	2318	764	631.03	12	0.03158	4.7e-14
13	GO:0050896	response to stimulus	3503	1092	953.63	13	0.80308	1.1e-13
14	GO:0051716	cellular response to stimulus	2941	934	800.63	14	0.21822	4.5e-13
15	GO:0051240	positive regulation of multicellular org...	728	282	198.18	15	0.00013	6.4e-13
16	GO:0007275	multicellular organism development	2157	711	587.2	16	0.14191	8.2e-13
17	GO:0048731	system development	1937	646	527.31	17	0.38036	1.5e-12
18	GO:0030334	regulation of cell migration	408	175	111.07	18	0.14632	1.6e-12
19	GO:0051270	regulation of cellular component movemen...	465	194	126.59	19	0.0444	2e-12
20	GO:2000145	regulation of cell motility	428	181	116.52	20	0.13661	2.9e-12
21	GO:0006928	movement of cell or subcellular componen...	905	333	246.37	21	0.14802	9.8e-12
22	GO:0016477	cell migration	646	251	175.86	22	0.22194	1e-11
23	GO:0050793	regulation of developmental process	1075	383	292.65	23	0.15496	3.2e-11
24	GO:0040012	regulation of locomotion	459	188	124.95	24	0.21149	3.3e-11
25	GO:0007166	cell surface receptor signaling pathway	1192	418	324.5	25	2.1e-07	4.1e-11
26	GO:0009605	response to external stimulus	950	344	258.62	26	0.08854	4.4e-11
27	GO:0040011	locomotion	797	296	216.97	27	0.50796	5.4e-11
28	GO:0030335	positive regulation of cell migration	242	112	65.88	28	0.00013	8.8e-11
29	GO:2000026	regulation of multicellular organismal d...	832	306	226.5	29	0.05468	8.9e-11
30	GO:0045595	regulation of cell differentiation	744	278	202.54	30	0.51326	1.1e-10
31	GO:0051674	localization of cell	694	262	188.93	31	0.31741	1.2e-10
32	GO:0048870	cell motility	694	262	188.93	32	0.31741	1.2e-10
33	GO:0098609	cell-cell adhesion	350	149	95.28	33	0.00096	1.6e-10
34	GO:0051272	positive regulation of cellular componen...	253	115	68.87	34	0.59205	2e-10
35	GO:2000147	positive regulation of cell motility	245	112	66.7	35	1	2.2e-10
36	GO:0048583	regulation of response to stimulus	1702	564	463.34	36	0.09552	3.5e-10
37	GO:0009653	anatomical structure morphogenesis	1109	388	301.9	37	0.46931	3.7e-10
38	GO:0003008	system process	635	241	172.87	38	0.02431	4.3e-10
39	GO:0051241	negative regulation of multicellular org...	491	193	133.67	39	3e-05	1.1e-09
40	GO:0051094	positive regulation of developmental pro...	582	221	158.44	40	0.02625	2.4e-09
41	GO:0032879	regulation of localization	1168	401	317.97	41	0.78949	2.9e-09
42	GO:0048513	animal organ development	1380	463	375.68	42	0.38593	4.4e-09
43	GO:0040017	positive regulation of locomotion	260	113	70.78	43	0.99617	7.1e-09
44	GO:0023051	regulation of signaling	1510	499	411.07	44	0.10931	1e-08
45	GO:0010646	regulation of cell communication	1493	494	406.44	45	0.11752	1e-08
46	GO:0048468	cell development	909	319	247.46	46	0.00489	1.5e-08
47	GO:0060429	epithelium development	468	181	127.4	47	0.19902	1.7e-08
48	GO:0007186	G protein-coupled receptor signaling pat...	293	123	79.76	48	0.00013	1.9e-08
49	GO:0022008	neurogenesis	713	258	194.1	49	0.16573	2.1e-08
50	GO:0045597	positive regulation of cell differentiat...	427	167	116.24	50	0.00373	2.5e-08
51	GO:0007399	nervous system development	1020	351	277.68	51	0.07506	2.9e-08
52	GO:0042330	taxis	290	120	78.95	52	0.7868	7.4e-08
53	GO:0098742	cell-cell adhesion via plasma-membrane a...	120	60	32.67	53	0.04703	7.6e-08
54	GO:0001655	urogenital system development	164	76	44.65	54	0.06343	9.3e-08
55	GO:0006935	chemotaxis	288	119	78.4	55	0.84861	9.3e-08
56	GO:0065008	regulation of biological quality	1640	530	446.46	56	0.08338	1.1e-07
57	GO:0072001	renal system development	148	70	40.29	57	0.10121	1.1e-07
58	GO:0032101	regulation of response to external stimu...	319	129	86.84	58	0.02874	1.2e-07
59	GO:0001667	ameboidal-type cell migration	187	83	50.91	59	0.52034	2.5e-07
60	GO:0001822	kidney development	138	65	37.57	60	2.3e-05	3.8e-07
61	GO:0023014	signal transduction by protein phosphory...	396	152	107.8	61	0.02829	4.3e-07
62	GO:0008283	cell proliferation	884	303	240.65	62	0.03397	4.9e-07
63	GO:0000165	MAPK cascade	388	149	105.63	63	0.03579	5.5e-07
64	GO:0035295	tube development	460	172	125.23	64	0.0515	5.6e-07
65	GO:0009966	regulation of signal transduction	1358	443	369.69	65	0.34863	5.7e-07
66	GO:0048863	stem cell differentiation	86	45	23.41	66	0.00034	6.3e-07
67	GO:0048699	generation of neurons	666	236	181.31	67	0.19821	6.5e-07
68	GO:0045596	negative regulation of cell differentiat...	291	117	79.22	68	0.01639	6.6e-07
69	GO:0042221	response to chemical	1775	563	483.21	69	0.97866	6.9e-07
70	GO:0030182	neuron differentiation	605	217	164.7	70	0.23226	7e-07
71	GO:0043410	positive regulation of MAPK cascade	226	95	61.52	71	0.00599	7.5e-07
72	GO:0048584	positive regulation of response to stimu...	938	318	255.35	72	0.16575	7.8e-07
73	GO:0070887	cellular response to chemical stimulus	1325	432	360.71	73	0.13254	9e-07
74	GO:0008284	positive regulation of cell proliferatio...	382	146	103.99	74	0.03984	9.9e-07
75	GO:0050865	regulation of cell activation	204	87	55.54	75	0.00338	1.1e-06
76	GO:0051093	negative regulation of developmental pro...	392	149	106.71	76	0.02683	1.1e-06
77	GO:0120036	plasma membrane bounded cell projection ...	704	246	191.65	77	0.04149	1.3e-06
78	GO:1902105	regulation of leukocyte differentiation	93	47	25.32	78	0.00722	1.3e-06
79	GO:0006952	defense response	558	201	151.91	79	0.0061	1.3e-06
80	GO:0030030	cell projection organization	718	250	195.46	80	0.04131	1.5e-06
81	GO:0060326	cell chemotaxis	134	62	36.48	81	0.00115	1.5e-06
82	GO:0051046	regulation of secretion	305	120	83.03	82	0.22216	1.8e-06
83	GO:0030155	regulation of cell adhesion	278	111	75.68	83	0.25417	1.9e-06
84	GO:0050877	nervous system process	327	127	89.02	84	0.00243	2e-06
85	GO:0042127	regulation of cell proliferation	682	238	185.66	85	0.1945	2.2e-06
86	GO:0035556	intracellular signal transduction	1243	405	338.38	86	0.10151	2.4e-06
87	GO:0048666	neuron development	502	182	136.66	87	0.0333	2.7e-06
88	GO:0010647	positive regulation of cell communicatio...	750	258	204.17	88	0.09014	2.9e-06
89	GO:0007267	cell-cell signaling	629	221	171.23	89	0.00176	3.1e-06
90	GO:0000902	cell morphogenesis	452	166	123.05	90	0.00121	3.2e-06
91	GO:0030855	epithelial cell differentiation	266	106	72.41	91	2.5e-05	3.6e-06
92	GO:1902533	positive regulation of intracellular sig...	453	166	123.32	92	0.5331	3.7e-06
93	GO:0050920	regulation of chemotaxis	104	50	28.31	93	0.01484	4e-06
94	GO:0010631	epithelial cell migration	143	64	38.93	94	0.00767	4.2e-06
95	GO:0090132	epithelium migration	143	64	38.93	95	1	4.2e-06
96	GO:0060485	mesenchyme development	132	60	35.93	96	0.00901	4.5e-06
97	GO:0051271	negative regulation of cellular componen...	149	66	40.56	97	0.01628	4.6e-06
98	GO:0001503	ossification	181	77	49.27	98	0.03779	4.9e-06
99	GO:0048585	negative regulation of response to stimu...	699	241	190.29	99	0.18536	5.4e-06
100	GO:0023056	positive regulation of signaling	752	257	204.72	100	0.11991	5.5e-06
101	GO:0002694	regulation of leukocyte activation	185	78	50.36	101	0.01736	6.4e-06
102	GO:0010632	regulation of epithelial cell migration	111	52	30.22	102	0.01928	6.7e-06
103	GO:1901700	response to oxygen-containing compound	668	231	181.85	103	0.0298	6.8e-06
104	GO:0090130	tissue migration	148	65	40.29	104	0.79089	7.6e-06
105	GO:0030278	regulation of ossification	98	47	26.68	105	0.04621	8.4e-06
106	GO:0003013	circulatory system process	210	86	57.17	106	0.03065	8.8e-06
107	GO:0050707	regulation of cytokine secretion	64	34	17.42	107	0.14945	9.5e-06
108	GO:0050663	cytokine secretion	77	39	20.96	108	0.08612	9.7e-06
109	GO:0002521	leukocyte differentiation	187	78	50.91	109	0.42638	1e-05
110	GO:0035239	tube morphogenesis	371	138	101	110	0.01443	1.1e-05
111	GO:0032613	interleukin-10 production	20	15	5.44	111	0.04985	1.2e-05
112	GO:0051707	response to other organism	356	133	96.91	112	0.05434	1.2e-05
113	GO:0031175	neuron projection development	452	163	123.05	113	0.14869	1.3e-05
114	GO:0048646	anatomical structure formation involved ...	449	162	122.23	114	0.08495	1.4e-05
115	GO:0043207	response to external biotic stimulus	357	133	97.19	115	0.06106	1.4e-05
116	GO:0048729	tissue morphogenesis	273	106	74.32	116	0.00869	1.4e-05
117	GO:0007156	homophilic cell adhesion via plasma memb...	78	39	21.23	117	1.4e-05	1.4e-05
118	GO:0048878	chemical homeostasis	443	160	120.6	118	0.02503	1.5e-05
119	GO:2001257	regulation of cation channel activity	65	34	17.7	119	0.138	1.5e-05
120	GO:0008015	blood circulation	207	84	56.35	120	0.04804	1.7e-05
121	GO:0040013	negative regulation of locomotion	151	65	41.11	121	0.11078	1.7e-05
122	GO:0045785	positive regulation of cell adhesion	160	68	43.56	122	0.00756	1.8e-05
123	GO:0048762	mesenchymal cell differentiation	106	49	28.86	123	0.04186	1.9e-05
124	GO:0048812	neuron projection morphogenesis	287	110	78.13	124	0.01257	1.9e-05
125	GO:0061564	axon development	238	94	64.79	125	0.01845	2e-05
126	GO:0045619	regulation of lymphocyte differentiation	58	31	15.79	126	0.02763	2e-05
127	GO:0042327	positive regulation of phosphorylation	430	155	117.06	127	0.37916	2.2e-05
128	GO:1903530	regulation of secretion by cell	279	107	75.95	128	0.22599	2.4e-05
129	GO:0050801	ion homeostasis	295	112	80.31	129	0.10995	2.6e-05
130	GO:0010634	positive regulation of epithelial cell m...	77	38	20.96	130	0.14932	2.7e-05
131	GO:0009607	response to biotic stimulus	374	137	101.81	131	0.08794	2.8e-05
132	GO:0042110	T cell activation	174	72	47.37	132	0.00789	3.1e-05
133	GO:0048514	blood vessel morphogenesis	265	102	72.14	133	0.06236	3.2e-05
134	GO:0048667	cell morphogenesis involved in neuron di...	265	102	72.14	134	0.02182	3.2e-05
135	GO:0032653	regulation of interleukin-10 production	19	14	5.17	135	0.01852	3.2e-05
136	GO:1903522	regulation of blood circulation	105	48	28.58	136	0.02504	3.3e-05
137	GO:0065009	regulation of molecular function	1360	430	370.23	137	0.36844	3.6e-05
138	GO:0045444	fat cell differentiation	111	50	30.22	138	0.00797	3.7e-05
139	GO:0120039	plasma membrane bounded cell projection ...	294	111	80.04	139	0.02042	3.8e-05
140	GO:0048858	cell projection morphogenesis	294	111	80.04	140	0.02042	3.8e-05
141	GO:0002682	regulation of immune system process	541	188	147.28	141	0.3711	3.8e-05
142	GO:0032989	cellular component morphogenesis	489	172	133.12	142	0.95367	3.9e-05
143	GO:0023057	negative regulation of signaling	594	204	161.71	143	0.2437	4e-05
144	GO:0010648	negative regulation of cell communicatio...	594	204	161.71	144	0.2437	4e-05
145	GO:0000904	cell morphogenesis involved in different...	329	122	89.56	145	0.01729	4.1e-05
146	GO:0048589	developmental growth	282	107	76.77	146	0.42248	4.1e-05
147	GO:0048640	negative regulation of developmental gro...	52	28	14.16	147	0.00768	4.2e-05
148	GO:0046717	acid secretion	47	26	12.79	148	0.00629	4.2e-05
149	GO:0043588	skin development	103	47	28.04	149	0.00293	4.3e-05
150	GO:0043408	regulation of MAPK cascade	323	120	87.93	150	0.62407	4.3e-05
151	GO:0006811	ion transport	605	207	164.7	151	0.07545	4.6e-05
152	GO:0051047	positive regulation of secretion	176	72	47.91	152	0.01398	4.9e-05
153	GO:0001649	osteoblast differentiation	101	46	27.5	153	0.00649	5.4e-05
154	GO:0007187	G protein-coupled receptor signaling pat...	71	35	19.33	154	0.00907	5.7e-05
155	GO:0051249	regulation of lymphocyte activation	156	65	42.47	155	0.12231	5.8e-05
156	GO:0050867	positive regulation of cell activation	124	54	33.76	156	0.03863	5.9e-05
157	GO:0009968	negative regulation of signal transducti...	561	193	152.72	157	5.9e-05	5.9e-05
158	GO:0031344	regulation of cell projection organizati...	322	119	87.66	158	0.11705	6e-05
159	GO:0002791	regulation of peptide secretion	186	75	50.64	159	0.03187	6.1e-05
160	GO:0120035	regulation of plasma membrane bounded ce...	319	118	86.84	160	0.12238	6.2e-05
161	GO:0055080	cation homeostasis	269	102	73.23	161	0.22757	6.4e-05
162	GO:0055082	cellular chemical homeostasis	291	109	79.22	162	0.13699	6.5e-05
163	GO:0009306	protein secretion	229	89	62.34	163	0.02174	6.6e-05
164	GO:0050678	regulation of epithelial cell proliferat...	145	61	39.47	164	0.28351	6.9e-05
165	GO:0010817	regulation of hormone levels	211	83	57.44	165	0.12509	7.1e-05
166	GO:0045937	positive regulation of phosphate metabol...	458	161	124.68	166	0.47627	7.2e-05
167	GO:0010562	positive regulation of phosphorus metabo...	458	161	124.68	167	0.47627	7.2e-05
168	GO:0001944	vasculature development	320	118	87.11	168	0.18889	7.2e-05
169	GO:0098771	inorganic ion homeostasis	273	103	74.32	169	0.23541	7.4e-05
170	GO:0050708	regulation of protein secretion	175	71	47.64	170	0.04192	7.5e-05
171	GO:0009967	positive regulation of signal transducti...	686	230	186.75	171	0.42832	7.6e-05
172	GO:0007204	positive regulation of cytosolic calcium...	108	48	29.4	172	8.1e-05	8.1e-05
173	GO:0030279	negative regulation of ossification	36	21	9.8	173	0.04973	8.2e-05
174	GO:0040007	growth	446	157	121.42	174	0.16519	8.2e-05
175	GO:0032990	cell part morphogenesis	302	112	82.21	175	0.03523	8.4e-05
176	GO:0050922	negative regulation of chemotaxis	29	18	7.89	176	0.03729	8.6e-05
177	GO:0045664	regulation of neuron differentiation	312	115	84.94	177	0.81263	9.1e-05
178	GO:0019233	sensory perception of pain	34	20	9.26	178	0.00457	0.0001
179	GO:0051960	regulation of nervous system development	409	145	111.34	179	0.85145	0.00011
180	GO:0046847	filopodium assembly	27	17	7.35	180	0.00485	0.00011
181	GO:0008217	regulation of blood pressure	70	34	19.06	181	0.05177	0.00011
182	GO:0050715	positive regulation of cytokine secretio...	49	26	13.34	182	0.00324	0.00011
183	GO:0002790	peptide secretion	241	92	65.61	183	0.02748	0.00011
184	GO:0043062	extracellular structure organization	192	76	52.27	184	0.84573	0.00011
185	GO:0050863	regulation of T cell activation	115	50	31.31	185	0.04573	0.00011
186	GO:1902531	regulation of intracellular signal trans...	818	268	222.69	186	0.37597	0.00011
187	GO:0050673	epithelial cell proliferation	168	68	45.73	187	0.24686	0.00011
188	GO:0051049	regulation of transport	754	249	205.26	188	0.86163	0.00012
189	GO:0097530	granulocyte migration	57	29	15.52	189	0.01504	0.00012
190	GO:0001934	positive regulation of protein phosphory...	410	145	111.61	190	0.68979	0.00012
191	GO:0051480	regulation of cytosolic calcium ion conc...	121	52	32.94	191	0.48128	0.00012
192	GO:0044057	regulation of system process	220	85	59.89	192	0.13026	0.00012
193	GO:0046649	lymphocyte activation	251	95	68.33	193	0.64826	0.00012
194	GO:1904062	regulation of cation transmembrane trans...	124	53	33.76	194	0.15528	0.00012
195	GO:0007610	behavior	211	82	57.44	195	0.00201	0.00013
196	GO:0072358	cardiovascular system development	324	118	88.2	196	0.27229	0.00013
197	GO:0097529	myeloid leukocyte migration	90	41	24.5	197	0.01953	0.00014
198	GO:0060560	developmental growth involved in morphog...	107	47	29.13	198	0.00643	0.00014
199	GO:0048638	regulation of developmental growth	142	59	38.66	199	0.07252	0.00014
200	GO:0001525	angiogenesis	230	88	62.61	200	0.00014	0.00014

## Sheet: Molecular Function
	GO.ID	Term	Annotated	Significant	Expected	Rank in Fisher.classic	Fisher.elim	Fisher.classic
1	GO:0038023	signaling receptor activity	344	151	91.59	1	0.03152	1.1e-12
2	GO:0060089	molecular transducer activity	377	162	100.38	2	0.01848	1.3e-12
3	GO:0004888	transmembrane signaling receptor activit...	256	119	68.16	3	2.1e-06	3.1e-12
4	GO:0004930	G protein-coupled receptor activity	105	53	27.96	4	2.1e-05	1.4e-07
5	GO:0098772	molecular function regulator	772	267	205.55	5	0.03378	1.4e-07
6	GO:0005509	calcium ion binding	275	111	73.22	6	3.1e-07	3.1e-07
7	GO:0048018	receptor ligand activity	150	64	39.94	7	0.00076	1.3e-05
8	GO:0030545	receptor regulator activity	165	68	43.93	8	0.58432	2.8e-05
9	GO:0061135	endopeptidase regulator activity	53	28	14.11	9	0.05706	4.3e-05
10	GO:0015267	channel activity	143	60	38.08	10	0.09948	4.3e-05
11	GO:0022803	passive transmembrane transporter activi...	143	60	38.08	11	0.09948	4.3e-05
12	GO:0046873	metal ion transmembrane transporter acti...	146	61	38.87	12	0.00226	4.4e-05
13	GO:0022839	ion gated channel activity	103	46	27.42	13	0.00451	5.5e-05
14	GO:0022890	inorganic cation transmembrane transport...	206	80	54.85	14	0.20987	7e-05
15	GO:0030215	semaphorin receptor binding	14	11	3.73	15	7.4e-05	7.4e-05
16	GO:0022838	substrate-specific channel activity	134	56	35.68	16	0.28471	8.8e-05
17	GO:0022836	gated channel activity	105	46	27.96	17	1	9.7e-05
18	GO:0005216	ion channel activity	130	54	34.61	18	0.00692	0.00014
19	GO:0005261	cation channel activity	98	43	26.09	19	0.01117	0.00015
20	GO:0005102	signaling receptor binding	644	211	171.47	20	0.09723	0.00017
21	GO:0015318	inorganic molecular entity transmembrane...	288	104	76.68	21	0.44582	0.00019
22	GO:0045499	chemorepellent activity	15	11	3.99	22	0.00021	0.00021
23	GO:0005267	potassium channel activity	31	18	8.25	23	0.09704	0.00021
24	GO:0005244	voltage-gated ion channel activity	60	29	15.98	24	0.03425	0.00025
25	GO:0022832	voltage-gated channel activity	60	29	15.98	25	0.03425	0.00025
26	GO:0030414	peptidase inhibitor activity	52	26	13.85	26	0.2174	0.00026
27	GO:0005160	transforming growth factor beta receptor...	22	14	5.86	27	0.00029	0.00029
28	GO:0004866	endopeptidase inhibitor activity	50	25	13.31	28	0.28164	0.00034
29	GO:0005088	Ras guanyl-nucleotide exchange factor ac...	110	46	29.29	29	0.00036	0.00036
30	GO:0016709	oxidoreductase activity, acting on paire...	18	12	4.79	30	0.00043	0.00043
31	GO:0004497	monooxygenase activity	35	19	9.32	31	0.13769	0.00046
32	GO:0022843	voltage-gated cation channel activity	43	22	11.45	32	0.10178	0.00051
33	GO:0038191	neuropilin binding	10	8	2.66	33	0.00066	0.00066
34	GO:0005249	voltage-gated potassium channel activity	21	13	5.59	34	0.00071	0.00071
35	GO:0008324	cation transmembrane transporter activit...	223	81	59.38	35	0.57073	0.00078
36	GO:0061134	peptidase regulator activity	72	32	19.17	36	0.21165	0.0008
37	GO:0015079	potassium ion transmembrane transporter ...	42	21	11.18	37	0.16842	0.001
38	GO:0008528	G protein-coupled peptide receptor activ...	35	18	9.32	38	0.0015	0.0015
39	GO:0001653	peptide receptor activity	35	18	9.32	39	1	0.0015
40	GO:0015077	monovalent inorganic cation transmembran...	129	50	34.35	40	0.04482	0.00161
41	GO:0022857	transmembrane transporter activity	375	125	99.85	41	0.58331	0.00186
42	GO:0043177	organic acid binding	84	35	22.37	42	0.07004	0.00188
43	GO:0015075	ion transmembrane transporter activity	312	106	83.07	43	0.78106	0.00202
44	GO:0005201	extracellular matrix structural constitu...	67	29	17.84	44	0.00226	0.00226
45	GO:1901681	sulfur compound binding	103	41	27.42	45	0.14835	0.00229
46	GO:0004857	enzyme inhibitor activity	150	56	39.94	46	0.12301	0.0024
47	GO:0005080	protein kinase C binding	29	15	7.72	47	0.00343	0.00343
48	GO:0008201	heparin binding	63	27	16.77	48	0.00374	0.00374
49	GO:0005539	glycosaminoglycan binding	87	35	23.16	49	0.28936	0.00378
50	GO:0030234	enzyme regulator activity	471	151	125.41	50	0.04289	0.00386
51	GO:0005085	guanyl-nucleotide exchange factor activi...	150	55	39.94	51	0.7661	0.00408
52	GO:0004867	serine-type endopeptidase inhibitor acti...	27	14	7.19	52	0.00453	0.00453
53	GO:0031406	carboxylic acid binding	82	33	21.83	53	0.00482	0.00482
54	GO:0016705	oxidoreductase activity, acting on paire...	67	28	17.84	54	0.2058	0.00489
55	GO:0043394	proteoglycan binding	17	10	4.53	55	0.00505	0.00505
56	GO:0042165	neurotransmitter binding	10	7	2.66	56	0.00513	0.00513
57	GO:0008191	metalloendopeptidase inhibitor activity	8	6	2.13	57	0.00593	0.00593
58	GO:0005126	cytokine receptor binding	108	41	28.76	58	0.18072	0.00619
59	GO:0015026	coreceptor activity	20	11	5.33	59	0.00657	0.00657
60	GO:0005516	calmodulin binding	93	36	24.76	60	0.00698	0.00698
61	GO:0004683	calmodulin-dependent protein kinase acti...	13	8	3.46	61	0.00848	0.00848
62	GO:0043236	laminin binding	18	10	4.79	62	0.00868	0.00868
63	GO:0030594	neurotransmitter receptor activity	21	11	5.59	63	0.01053	0.01053
64	GO:0008106	alcohol dehydrogenase (NADP+) activity	11	7	2.93	64	0.01088	0.01088
65	GO:0001968	fibronectin binding	16	9	4.26	65	0.01148	0.01148
66	GO:0001664	G protein-coupled receptor binding	102	38	27.16	66	0.01156	0.01156
67	GO:0005125	cytokine activity	71	28	18.9	67	0.01227	0.01227
68	GO:0031267	small GTPase binding	261	86	69.49	68	0.52041	0.01238
69	GO:0008289	lipid binding	295	96	78.55	69	0.0124	0.0124
70	GO:0008195	phosphatidate phosphatase activity	9	6	2.4	70	0.01378	0.01378
71	GO:0099528	G protein-coupled neurotransmitter recep...	9	6	2.4	71	0.01378	0.01378
72	GO:0005343	organic acid:sodium symporter activity	9	6	2.4	72	0.01378	0.01378
73	GO:0005109	frizzled binding	14	8	3.73	73	0.01521	0.01521
74	GO:0019955	cytokine binding	63	25	16.77	74	0.01596	0.01596
75	GO:0003707	steroid hormone receptor activity	22	11	5.86	75	0.01607	0.01607
76	GO:0015276	ligand-gated ion channel activity	42	18	11.18	76	0.01641	0.01641
77	GO:0022834	ligand-gated channel activity	42	18	11.18	77	0.01641	0.01641
78	GO:0005283	amino acid:sodium symporter activity	7	5	1.86	78	0.01701	0.01701
79	GO:0039706	co-receptor binding	7	5	1.86	79	0.01701	0.01701
80	GO:0004745	retinol dehydrogenase activity	7	5	1.86	80	0.01701	0.01701
81	GO:0019838	growth factor binding	76	29	20.24	81	0.01795	0.01795
82	GO:0008083	growth factor activity	64	25	17.04	82	0.01973	0.01973
83	GO:0008046	axon guidance receptor activity	5	4	1.33	83	0.01974	0.01974
84	GO:0042605	peptide antigen binding	5	4	1.33	84	0.01974	0.01974
85	GO:0035374	chondroitin sulfate binding	5	4	1.33	85	0.01974	0.01974
86	GO:0004033	aldo-keto reductase (NADP) activity	12	7	3.2	86	0.02017	0.02017
87	GO:0017046	peptide hormone binding	12	7	3.2	87	0.02017	0.02017
88	GO:0004222	metalloendopeptidase activity	55	22	14.64	88	0.0208	0.0208
89	GO:0005215	transporter activity	464	143	123.54	89	0.82442	0.02085
90	GO:0072341	modified amino acid binding	40	17	10.65	90	0.02125	0.02125
91	GO:0020037	heme binding	46	19	12.25	91	0.02136	0.02136
92	GO:0017016	Ras GTPase binding	253	82	67.36	92	0.66164	0.02183
93	GO:0005544	calcium-dependent phospholipid binding	15	8	3.99	93	0.0251	0.0251
94	GO:0070888	E-box binding	15	8	3.99	94	0.0251	0.0251
95	GO:0015291	secondary active transmembrane transport...	78	29	20.77	95	0.02593	0.02593
96	GO:0035004	phosphatidylinositol 3-kinase activity	29	13	7.72	96	0.02615	0.02615
97	GO:0008227	G protein-coupled amine receptor activit...	10	6	2.66	97	0.02676	0.02676
98	GO:0050840	extracellular matrix binding	32	14	8.52	98	0.5328	0.02687
99	GO:0005518	collagen binding	35	15	9.32	99	0.02731	0.02731
100	GO:0008194	UDP-glycosyltransferase activity	51	20	13.58	100	0.03334	0.03334
101	GO:0004435	phosphatidylinositol phospholipase C act...	13	7	3.46	101	0.03381	0.03381
102	GO:0015144	carbohydrate transmembrane transporter a...	13	7	3.46	102	0.03381	0.03381
103	GO:0016712	oxidoreductase activity, acting on paire...	8	5	2.13	103	0.03547	0.03547
104	GO:0005242	inward rectifier potassium channel activ...	8	5	2.13	104	0.03547	0.03547
105	GO:0005328	neurotransmitter:sodium symporter activi...	8	5	2.13	105	0.03547	0.03547
106	GO:0008373	sialyltransferase activity	8	5	2.13	106	0.03547	0.03547
107	GO:0035591	signaling adaptor activity	36	15	9.59	107	0.0356	0.0356
108	GO:0004896	cytokine receptor activity	36	15	9.59	108	0.0356	0.0356
109	GO:0019842	vitamin binding	52	20	13.85	109	0.04101	0.04101
110	GO:0046906	tetrapyrrole binding	52	20	13.85	110	0.04101	0.04101
111	GO:0015081	sodium ion transmembrane transporter act...	46	18	12.25	111	0.04311	0.04311
112	GO:0046983	protein dimerization activity	578	172	153.9	112	0.04315	0.04315
113	GO:0008237	metallopeptidase activity	91	32	24.23	113	0.04412	0.04412
114	GO:0001786	phosphatidylserine binding	22	10	5.86	114	0.04416	0.04416
115	GO:0042277	peptide binding	111	38	29.55	115	0.0453	0.0453
116	GO:0001540	amyloid-beta binding	25	11	6.66	116	0.04544	0.04544
117	GO:0046934	phosphatidylinositol-4,5-bisphosphate 3-...	25	11	6.66	117	0.04544	0.04544
118	GO:0052813	phosphatidylinositol bisphosphate kinase...	25	11	6.66	118	0.04544	0.04544
119	GO:0004012	phospholipid-translocating ATPase activi...	11	6	2.93	119	0.04582	0.04582
120	GO:0004032	alditol:NADP+ 1-oxidoreductase activity	6	4	1.6	120	0.04677	0.04677
121	GO:0005114	type II transforming growth factor beta ...	6	4	1.6	121	0.04677	0.04677
122	GO:0043395	heparan sulfate proteoglycan binding	6	4	1.6	122	0.04677	0.04677
123	GO:0070696	transmembrane receptor protein serine/th...	6	4	1.6	123	0.04677	0.04677
124	GO:0004984	olfactory receptor activity	6	4	1.6	124	0.04677	0.04677
125	GO:0038187	pattern recognition receptor activity	6	4	1.6	125	0.04677	0.04677
126	GO:0052650	NADP-retinol dehydrogenase activity	6	4	1.6	126	0.04677	0.04677
127	GO:0005225	volume-sensitive anion channel activity	6	4	1.6	127	0.04677	0.04677
128	GO:0031681	G-protein beta-subunit binding	6	4	1.6	128	0.04677	0.04677
129	GO:0070330	aromatase activity	6	4	1.6	129	0.04677	0.04677
130	GO:0008329	signaling pattern recognition receptor a...	6	4	1.6	130	0.04677	0.04677
131	GO:0070411	I-SMAD binding	6	4	1.6	131	0.04677	0.04677
132	GO:0016757	transferase activity, transferring glyco...	115	39	30.62	132	0.04936	0.04936
133	GO:0004629	phospholipase C activity	14	7	3.73	133	0.0524	0.0524
134	GO:0046915	transition metal ion transmembrane trans...	14	7	3.73	134	0.0524	0.0524
135	GO:0070405	ammonium ion binding	14	7	3.73	135	0.0524	0.0524
136	GO:0015293	symporter activity	47	18	12.51	136	0.05303	0.05303
137	GO:0008509	anion transmembrane transporter activity	119	40	31.68	137	0.05351	0.05351
138	GO:0005178	integrin binding	63	23	16.77	138	0.05379	0.05379
139	GO:0019207	kinase regulator activity	106	36	28.22	139	0.05613	0.05613
140	GO:0016614	oxidoreductase activity, acting on CH-OH...	57	21	15.18	140	0.05793	0.05793
141	GO:0048365	Rac GTPase binding	35	14	9.32	141	0.05851	0.05851
142	GO:0015294	solute:cation symporter activity	35	14	9.32	142	0.05851	0.05851
143	GO:0015370	solute:sodium symporter activity	20	9	5.33	143	0.05884	0.05884
144	GO:0004601	peroxidase activity	20	9	5.33	144	0.05884	0.05884
145	GO:0005179	hormone activity	23	10	6.12	145	0.06002	0.06002
146	GO:0005506	iron ion binding	54	20	14.38	146	0.06006	0.06006
147	GO:0015103	inorganic anion transmembrane transporte...	54	20	14.38	147	0.06006	0.06006
148	GO:0016616	oxidoreductase activity, acting on the C...	54	20	14.38	148	0.06006	0.06006
149	GO:0016597	amino acid binding	29	12	7.72	149	0.06014	0.06014
150	GO:0051119	sugar transmembrane transporter activity	9	5	2.4	150	0.06259	0.06259
151	GO:0019825	oxygen binding	9	5	2.4	151	0.06259	0.06259
152	GO:0071837	HMG box domain binding	9	5	2.4	152	0.06259	0.06259
153	GO:0030676	Rac guanyl-nucleotide exchange factor ac...	9	5	2.4	153	0.06259	0.06259
154	GO:0023023	MHC protein complex binding	9	5	2.4	154	0.06259	0.06259
155	GO:0005416	amino acid:cation symporter activity	9	5	2.4	155	0.06259	0.06259
156	GO:0000982	transcription factor activity, RNA polym...	199	63	52.99	156	0.0627	0.0627
157	GO:0005543	phospholipid binding	189	60	50.32	157	0.06479	0.06479
158	GO:0019199	transmembrane receptor protein kinase ac...	42	16	11.18	158	0.06885	0.06885
159	GO:0015020	glucuronosyltransferase activity	12	6	3.2	159	0.07147	0.07147
160	GO:0042562	hormone binding	36	14	9.59	160	0.07309	0.07309
161	GO:0051020	GTPase binding	313	95	83.34	161	0.79265	0.07358
162	GO:0099094	ligand-gated cation channel activity	33	13	8.79	162	0.07504	0.07504
163	GO:0005089	Rho guanyl-nucleotide exchange factor ac...	33	13	8.79	163	0.07504	0.07504
164	GO:0022804	active transmembrane transporter activit...	129	42	34.35	164	0.07727	0.07727
165	GO:0070851	growth factor receptor binding	62	22	16.51	165	0.07764	0.07764
166	GO:0033218	amide binding	136	44	36.21	166	0.07864	0.07864
167	GO:0050839	cell adhesion molecule binding	258	79	68.7	167	0.08117	0.08117
168	GO:0140103	catalytic activity, acting on a glycopro...	7	4	1.86	168	0.08644	0.08644
169	GO:0086008	voltage-gated potassium channel activity...	7	4	1.86	169	0.08644	0.08644
170	GO:0016307	phosphatidylinositol phosphate kinase ac...	7	4	1.86	170	0.08644	0.08644
171	GO:0005149	interleukin-1 receptor binding	7	4	1.86	171	0.08644	0.08644
172	GO:0004993	G protein-coupled serotonin receptor act...	7	4	1.86	172	0.08644	0.08644
173	GO:0031994	insulin-like growth factor I binding	7	4	1.86	173	0.08644	0.08644
174	GO:0004126	cytidine deaminase activity	7	4	1.86	174	0.08644	0.08644
175	GO:0017017	MAP kinase tyrosine/serine/threonine pho...	7	4	1.86	175	0.08644	0.08644
176	GO:0099589	serotonin receptor activity	7	4	1.86	176	0.08644	0.08644
177	GO:0033549	MAP kinase phosphatase activity	7	4	1.86	177	0.08644	0.08644
178	GO:0042043	neurexin family protein binding	7	4	1.86	178	0.08644	0.08644
179	GO:0015145	monosaccharide transmembrane transporter...	7	4	1.86	179	0.08644	0.08644
180	GO:0015149	hexose transmembrane transporter activit...	7	4	1.86	180	0.08644	0.08644
181	GO:0033612	receptor serine/threonine kinase binding	7	4	1.86	181	0.08644	0.08644
182	GO:0042577	lipid phosphatase activity	7	4	1.86	182	0.08644	0.08644
183	GO:0071936	coreceptor activity involved in Wnt sign...	7	4	1.86	183	0.08644	0.08644
184	GO:0051015	actin filament binding	86	29	22.9	184	0.08678	0.08678
185	GO:0016773	phosphotransferase activity, alcohol gro...	366	109	97.45	185	0.20194	0.09096
186	GO:0016209	antioxidant activity	34	13	9.05	186	0.093	0.093
187	GO:0043168	anion binding	1273	358	338.95	187	0.48154	0.09783
188	GO:0005251	delayed rectifier potassium channel acti...	10	5	2.66	188	0.09842	0.09842
189	GO:0005227	calcium activated cation channel activit...	10	5	2.66	189	0.09842	0.09842
190	GO:0008395	steroid hydroxylase activity	10	5	2.66	190	0.09842	0.09842
191	GO:0004602	glutathione peroxidase activity	10	5	2.66	191	0.09842	0.09842
192	GO:0001077	proximal promoter DNA-binding transcript...	125	40	33.28	192	0.10363	0.10363
193	GO:0098641	cadherin binding involved in cell-cell a...	13	6	3.46	193	0.10375	0.10375
194	GO:0016903	oxidoreductase activity, acting on the a...	19	8	5.06	194	0.1053	0.1053
195	GO:0050431	transforming growth factor beta binding	16	7	4.26	195	0.10554	0.10554
196	GO:0005230	extracellular ligand-gated ion channel a...	16	7	4.26	196	0.10554	0.10554
197	GO:0030246	carbohydrate binding	91	30	24.23	197	0.10582	0.10582
198	GO:0019887	protein kinase regulator activity	95	31	25.29	198	0.11329	0.11329
199	GO:0016758	transferase activity, transferring hexos...	85	28	22.63	199	0.11608	0.11608
200	GO:0004714	transmembrane receptor protein tyrosine ...	32	12	8.52	200	0.11803	0.11803

## Sheet: Cellular Component
	GO.ID	Term	Annotated	Significant	Expected	Rank in Fisher.classic	Fisher.elim	Fisher.classic
1	GO:0044459	plasma membrane part	1070	436	291.52	1	0.00816	2.5e-25
2	GO:0031226	intrinsic component of plasma membrane	617	281	168.1	2	0.01987	1.9e-24
3	GO:0005887	integral component of plasma membrane	582	266	158.56	3	9.9e-19	2.1e-23
4	GO:0031224	intrinsic component of membrane	1913	690	521.19	4	0.004	3.6e-23
5	GO:0016021	integral component of membrane	1854	666	505.12	5	1.8e-07	1.3e-21
6	GO:0005886	plasma membrane	1898	676	517.11	6	0.00299	7.4e-21
7	GO:0071944	cell periphery	1949	690	531	7	0.35548	1.4e-20
8	GO:0044425	membrane part	2501	846	681.39	8	0.81537	1.8e-19
9	GO:0009986	cell surface	308	133	83.91	9	7.4e-07	5.8e-10
10	GO:0005576	extracellular region	1598	519	435.37	10	0.01347	9.8e-08
11	GO:0016020	membrane	3677	1095	1001.79	11	0.99917	7.2e-07
12	GO:0098590	plasma membrane region	483	177	131.59	12	0.06823	1.9e-06
13	GO:0030054	cell junction	586	207	159.65	13	0.00089	4.8e-06
14	GO:0045202	synapse	474	172	129.14	14	0.00861	5.4e-06
15	GO:0044421	extracellular region part	1353	435	368.62	15	0.96575	5.7e-06
16	GO:0005615	extracellular space	1274	411	347.1	16	7.7e-06	7.7e-06
17	GO:0031012	extracellular matrix	202	83	55.03	17	0.00728	1.1e-05
18	GO:0005911	cell-cell junction	208	85	56.67	18	0.01307	1.1e-05
19	GO:0097060	synaptic membrane	165	69	44.95	19	0.25697	3.1e-05
20	GO:0098797	plasma membrane protein complex	217	86	59.12	20	0.00896	4e-05
21	GO:0098839	postsynaptic density membrane	26	17	7.08	21	0.06748	5.3e-05
22	GO:0042995	cell projection	936	305	255.01	22	0.02877	6.4e-05
23	GO:0098858	actin-based cell projection	102	46	27.79	23	0.01488	7.5e-05
24	GO:0044456	synapse part	372	134	101.35	24	0.05876	9e-05
25	GO:0043235	receptor complex	167	68	45.5	25	0.00132	9.6e-05
26	GO:0099634	postsynaptic specialization membrane	34	20	9.26	26	0.06261	0.0001
27	GO:0034703	cation channel complex	76	36	20.71	27	0.01613	0.00013
28	GO:0009897	external side of plasma membrane	104	46	28.33	28	0.00013	0.00013
29	GO:0098794	postsynapse	258	97	70.29	29	0.05935	0.00015
30	GO:0045211	postsynaptic membrane	113	49	30.79	30	0.00951	0.00015
31	GO:0120025	plasma membrane bounded cell projection	906	292	246.84	31	0.06712	0.00023
32	GO:0099146	intrinsic component of postsynaptic dens...	17	12	4.63	32	1	0.00024
33	GO:0099061	integral component of postsynaptic densi...	17	12	4.63	33	0.00024	0.00024
34	GO:0120038	plasma membrane bounded cell projection ...	617	206	168.1	34	0.05978	0.00026
35	GO:0044463	cell projection part	617	206	168.1	35	0.05978	0.00026
36	GO:1902495	transmembrane transporter complex	107	46	29.15	36	0.1436	0.0003
37	GO:0098948	intrinsic component of postsynaptic spec...	24	15	6.54	37	0.28926	0.00031
38	GO:0099060	integral component of postsynaptic speci...	24	15	6.54	38	0.28926	0.00031
39	GO:0099240	intrinsic component of synaptic membrane	55	27	14.98	39	0.06658	0.00044
40	GO:0034702	ion channel complex	100	43	27.24	40	0.2109	0.00046
41	GO:0097731	9+0 non-motile cilium	37	20	10.08	41	0.04734	0.00049
42	GO:0097733	photoreceptor cell cilium	37	20	10.08	42	0.04734	0.00049
43	GO:1990351	transporter complex	112	47	30.51	43	0.1758	0.0005
44	GO:0016323	basolateral plasma membrane	89	39	24.25	44	0.00053	0.00053
45	GO:0035869	ciliary transition zone	35	19	9.54	45	0.06281	0.00064
46	GO:0062023	collagen-containing extracellular matrix	143	57	38.96	46	0.00065	0.00065
47	GO:0097458	neuron part	705	229	192.08	47	0.38167	0.00071
48	GO:0060076	excitatory synapse	23	14	6.27	48	0.00072	0.00072
49	GO:0099055	integral component of postsynaptic membr...	38	20	10.35	49	0.18593	0.00078
50	GO:0098936	intrinsic component of postsynaptic memb...	38	20	10.35	50	0.18593	0.00078
51	GO:0034705	potassium channel complex	28	16	7.63	51	0.46915	0.00081
52	GO:0043005	neuron projection	542	180	147.67	52	0.15552	0.00086
53	GO:0008076	voltage-gated potassium channel complex	26	15	7.08	53	0.00103	0.00103
54	GO:0099699	integral component of synaptic membrane	52	25	14.17	54	0.12789	0.00104
55	GO:0097730	non-motile cilium	47	23	12.81	55	0.0688	0.00121
56	GO:0030175	filopodium	61	28	16.62	56	0.00132	0.00132
57	GO:0005913	cell-cell adherens junction	61	28	16.62	57	0.00132	0.00132
58	GO:0033267	axon part	178	67	48.5	58	0.09112	0.00143
59	GO:0044420	extracellular matrix component	30	16	8.17	59	0.00217	0.00217
60	GO:0097440	apical dendrite	7	6	1.91	60	0.00218	0.00218
61	GO:0045177	apical part of cell	166	62	45.23	61	0.00261	0.00261
62	GO:0032391	photoreceptor connecting cilium	18	11	4.9	62	0.00263	0.00263
63	GO:0030424	axon	277	96	75.47	63	0.11909	0.00347
64	GO:0044441	ciliary part	178	65	48.5	64	0.03769	0.0039
65	GO:0042383	sarcolemma	59	26	16.07	65	0.00391	0.00391
66	GO:0098552	side of membrane	185	67	50.4	66	0.62878	0.00429
67	GO:0150034	distal axon	132	50	35.96	67	0.00469	0.00469
68	GO:0043198	dendritic shaft	17	10	4.63	68	0.00605	0.00605
69	GO:0032279	asymmetric synapse	143	53	38.96	69	0.10309	0.00614
70	GO:0014069	postsynaptic density	140	52	38.14	70	0.10711	0.00629
71	GO:0042734	presynaptic membrane	61	26	16.62	71	0.00668	0.00668
72	GO:0099572	postsynaptic specialization	147	54	40.05	72	0.10954	0.00702
73	GO:0008328	ionotropic glutamate receptor complex	20	11	5.45	73	0.00793	0.00793
74	GO:0098878	neurotransmitter receptor complex	20	11	5.45	74	1	0.00793
75	GO:0098984	neuron to neuron synapse	151	55	41.14	75	0.11602	0.00798
76	GO:0070160	tight junction	62	26	16.89	76	0.00858	0.00858
77	GO:0032994	protein-lipid complex	13	8	3.54	77	0.00984	0.00984
78	GO:0030426	growth cone	93	36	25.34	78	0.01026	0.01026
79	GO:0098978	glutamatergic synapse	156	56	42.5	79	0.01041	0.01041
80	GO:0098793	presynapse	185	65	50.4	80	0.16028	0.01043
81	GO:0030315	T-tubule	26	13	7.08	81	0.01115	0.01115
82	GO:0030427	site of polarized growth	94	36	25.61	82	0.01236	0.01236
83	GO:0042827	platelet dense granule	11	7	3	83	0.01243	0.01243
84	GO:0071437	invadopodium	11	7	3	84	0.01243	0.01243
85	GO:0034358	plasma lipoprotein particle	11	7	3	85	0.01243	0.01243
86	GO:1990777	lipoprotein particle	11	7	3	86	0.01243	0.01243
87	GO:0005923	bicellular tight junction	58	24	15.8	87	0.01361	0.01361
88	GO:0031594	neuromuscular junction	33	15	8.99	88	0.01869	0.01869
89	GO:0044304	main axon	33	15	8.99	89	0.01869	0.01869
90	GO:0097038	perinuclear endoplasmic reticulum	7	5	1.91	90	0.01883	0.01883
91	GO:0044297	cell body	213	72	58.03	91	0.01925	0.01925
92	GO:0016324	apical plasma membrane	135	48	36.78	92	0.02016	0.02016
93	GO:0005902	microvillus	39	17	10.63	93	0.02024	0.02024
94	GO:0043296	apical junction complex	69	27	18.8	94	0.02078	0.02078
95	GO:0001750	photoreceptor outer segment	25	12	6.81	95	0.02122	0.02122
96	GO:0005797	Golgi medial cisterna	5	4	1.36	96	0.02151	0.02151
97	GO:0098845	postsynaptic endosome	5	4	1.36	97	0.02151	0.02151
98	GO:0042583	chromaffin granule	5	4	1.36	98	0.02151	0.02151
99	GO:0005587	collagen type IV trimer	5	4	1.36	99	0.02151	0.02151
100	GO:0031088	platelet dense granule membrane	5	4	1.36	100	0.02151	0.02151
101	GO:0042613	MHC class II protein complex	5	4	1.36	101	0.02151	0.02151
102	GO:0001891	phagocytic cup	12	7	3.27	102	0.02289	0.02289
103	GO:0032281	AMPA glutamate receptor complex	12	7	3.27	103	0.02289	0.02289
104	GO:0036477	somatodendritic compartment	343	110	93.45	104	0.16136	0.02443
105	GO:0098802	plasma membrane receptor complex	73	28	19.89	105	0.25343	0.02484
106	GO:0031225	anchored component of membrane	58	23	15.8	106	0.02667	0.02667
107	GO:0044306	neuron projection terminus	55	22	14.98	107	0.02688	0.02688
108	GO:0030133	transport vesicle	147	51	40.05	108	0.02729	0.02729
109	GO:0031253	cell projection membrane	144	50	39.23	109	0.0282	0.0282
110	GO:0044295	axonal growth cone	15	8	4.09	110	0.02873	0.02873
111	GO:0012507	ER to Golgi transport vesicle membrane	26	12	7.08	111	0.02985	0.02985
112	GO:0005796	Golgi lumen	29	13	7.9	112	0.03139	0.03139
113	GO:0016528	sarcoplasm	35	15	9.54	113	0.03329	0.03329
114	GO:0043025	neuronal cell body	189	63	51.49	114	0.03615	0.03615
115	GO:0005788	endoplasmic reticulum lumen	133	46	36.24	115	0.03656	0.03656
116	GO:0030673	axolemma	8	5	2.18	116	0.03903	0.03903
117	GO:0032433	filopodium tip	8	5	2.18	117	0.03903	0.03903
118	GO:0034361	very-low-density lipoprotein particle	8	5	2.18	118	0.03903	0.03903
119	GO:0034364	high-density lipoprotein particle	8	5	2.18	119	0.03903	0.03903
120	GO:0034385	triglyceride-rich plasma lipoprotein par...	8	5	2.18	120	0.03903	0.03903
121	GO:0042611	MHC protein complex	8	5	2.18	121	0.03903	0.03903
122	GO:0031256	leading edge membrane	82	30	22.34	122	0.03987	0.03987
123	GO:0005581	collagen trimer	27	12	7.36	123	0.04074	0.04074
124	GO:0070821	tertiary granule membrane	30	13	8.17	124	0.04194	0.04194
125	GO:0005604	basement membrane	48	19	13.08	125	0.04241	0.04241
126	GO:0070161	anchoring junction	309	98	84.19	126	0.36491	0.04264
127	GO:0035579	specific granule membrane	39	16	10.63	127	0.04321	0.04321
128	GO:0070382	exocytic vesicle	73	27	19.89	128	0.0433	0.0433
129	GO:0030658	transport vesicle membrane	80	29	21.8	129	0.04809	0.04809
130	GO:0098651	basement membrane collagen trimer	6	4	1.63	130	0.05064	0.05064
131	GO:0032426	stereocilium tip	6	4	1.63	131	0.05064	0.05064
132	GO:0043256	laminin complex	6	4	1.63	132	0.05064	0.05064
133	GO:0098642	network-forming collagen trimer	6	4	1.63	133	0.05064	0.05064
134	GO:0098645	collagen network	6	4	1.63	134	0.05064	0.05064
135	GO:0090665	glycoprotein complex	6	4	1.63	135	0.05064	0.05064
136	GO:0016010	dystrophin-associated glycoprotein compl...	6	4	1.63	136	0.05064	0.05064
137	GO:0032585	multivesicular body membrane	6	4	1.63	137	0.05064	0.05064
138	GO:0046658	anchored component of plasma membrane	22	10	5.99	138	0.05106	0.05106
139	GO:0098889	intrinsic component of presynaptic membr...	28	12	7.63	139	0.05413	0.05413
140	GO:0016529	sarcoplasmic reticulum	28	12	7.63	140	0.05413	0.05413
141	GO:0044291	cell-cell contact zone	37	15	10.08	141	0.05477	0.05477
142	GO:0044432	endoplasmic reticulum part	584	176	159.11	142	0.0573	0.0573
143	GO:0030659	cytoplasmic vesicle membrane	337	105	91.81	143	0.05748	0.05748
144	GO:0005912	adherens junction	304	95	82.82	144	0.45682	0.06371
145	GO:0005929	cilium	246	78	67.02	145	0.24309	0.06508
146	GO:0098688	parallel fiber to Purkinje cell synapse	9	5	2.45	146	0.06844	0.06844
147	GO:0005901	caveola	35	14	9.54	147	0.06934	0.06934
148	GO:0030666	endocytic vesicle membrane	76	27	20.71	148	0.06938	0.06938
149	GO:0005783	endoplasmic reticulum	821	242	223.68	149	0.07009	0.07009
150	GO:0098982	GABA-ergic synapse	29	12	7.9	150	0.07019	0.07019
151	GO:0060170	ciliary membrane	29	12	7.9	151	0.07019	0.07019
152	GO:0097447	dendritic tree	254	80	69.2	152	0.38753	0.07134
153	GO:0030425	dendrite	254	80	69.2	153	0.38753	0.07134
154	GO:0044853	plasma membrane raft	42	16	11.44	154	0.08227	0.08227
155	GO:0012506	vesicle membrane	350	107	95.36	155	0.08636	0.08636
156	GO:0098857	membrane microdomain	134	44	36.51	156	0.08721	0.08721
157	GO:0032421	stereocilium bundle	21	9	5.72	157	0.08993	0.08993
158	GO:0036064	ciliary basal body	65	23	17.71	158	0.09226	0.09226
159	GO:0089717	spanning component of membrane	7	4	1.91	159	0.09305	0.09305
160	GO:0044292	dendrite terminus	7	4	1.91	160	0.09305	0.09305
161	GO:0070062	extracellular exosome	944	274	257.19	161	0.10152	0.10152
162	GO:0001533	cornified envelope	10	5	2.72	162	0.10697	0.10697
163	GO:0098644	complex of collagen trimers	10	5	2.72	163	0.10697	0.10697
164	GO:0005921	gap junction	10	5	2.72	164	0.10697	0.10697
165	GO:0016342	catenin complex	10	5	2.72	165	0.10697	0.10697
166	GO:0098553	lumenal side of endoplasmic reticulum me...	10	5	2.72	166	0.10697	0.10697
167	GO:0071556	integral component of lumenal side of en...	10	5	2.72	167	0.10697	0.10697
168	GO:0045121	membrane raft	133	43	36.24	168	0.11034	0.11034
169	GO:0012505	endomembrane system	1953	553	532.09	169	0.1139	0.1139
170	GO:0099056	integral component of presynaptic membra...	25	10	6.81	170	0.11528	0.11528
171	GO:1990752	microtubule end	16	7	4.36	171	0.11677	0.11677
172	GO:0098589	membrane region	137	44	37.33	172	0.11689	0.11689
173	GO:0032420	stereocilium	19	8	5.18	173	0.1175	0.1175
174	GO:0002102	podosome	19	8	5.18	174	0.1175	0.1175
175	GO:0098563	intrinsic component of synaptic vesicle ...	19	8	5.18	175	0.1175	0.1175
176	GO:0043679	axon terminus	44	16	11.99	176	0.11807	0.11807
177	GO:0008021	synaptic vesicle	67	23	18.25	177	0.12213	0.12213
178	GO:0030176	integral component of endoplasmic reticu...	67	23	18.25	178	0.12213	0.12213
179	GO:0042581	specific granule	67	23	18.25	179	0.12213	0.12213
180	GO:0030134	COPII-coated ER to Golgi transport vesic...	41	15	11.17	180	0.12222	0.12222
181	GO:1903561	extracellular vesicle	950	274	258.83	181	0.12645	0.12645
182	GO:0000137	Golgi cis cisterna	5	3	1.36	182	0.12852	0.12852
183	GO:0043218	compact myelin	5	3	1.36	183	0.12852	0.12852
184	GO:0033179	proton-transporting V-type ATPase, V0 do...	5	3	1.36	184	0.12852	0.12852
185	GO:1990909	Wnt signalosome	5	3	1.36	185	0.12852	0.12852
186	GO:0031089	platelet dense granule lumen	5	3	1.36	186	0.12852	0.12852
187	GO:0000786	nucleosome	35	13	9.54	187	0.13077	0.13077
188	GO:0043230	extracellular organelle	951	274	259.1	188	0.13098	0.13098
189	GO:0014704	intercalated disc	26	10	7.08	189	0.14364	0.14364
190	GO:0043197	dendritic spine	75	25	20.43	190	0.14493	0.14493
191	GO:0031252	cell leading edge	212	65	57.76	191	0.14594	0.14594
192	GO:0001527	microfibril	8	4	2.18	192	0.14706	0.14706
193	GO:0036038	MKS complex	8	4	2.18	193	0.14706	0.14706
194	GO:0043195	terminal bouton	20	8	5.45	194	0.15113	0.15113
195	GO:0032589	neuron projection membrane	20	8	5.45	195	0.15113	0.15113
196	GO:0043034	costamere	11	5	3	196	0.15371	0.15371
197	GO:0005942	phosphatidylinositol 3-kinase complex	11	5	3	197	0.15371	0.15371
198	GO:0030285	integral component of synaptic vesicle m...	11	5	3	198	0.15371	0.15371
199	GO:0005771	multivesicular body	17	7	4.63	199	0.15384	0.15384
200	GO:0009925	basal plasma membrane	17	7	4.63	200	0.15384	0.15384
